# Supplementary material for: Large Salt Dust Storms Follow a 30-Year Rainfall Cycle in the Mar Chiquita Lake (Córdoba, Argentina)
Source: PLoS One. 2016 Jun 3;11(6):e0156672. doi: 10.1371/journal.pone.0156672 (PMC4892511; doi:10.1371/journal.pone.0156672)
Supplement: S1 Table — Wind speed components (N-S, E-W) [m/s] and temperature [K] extracted from the NCEP/GDAS meteorological data for the location -30.75 S, -62.5 W. (TXT) [file pone.0156672.s001.txt]

 MAR CHIQUITA, ARGENTINA: Wind speed components (N-S, E-W) [m/s] and temperature [K] extracted from the NCEP/GDAS meteorological data (Kanamitsu, 1989) for the location 30.75 S, 62.5 W
Kanamitsu, M., 1989: Description of the NMC Global Data Assimilation and Forecast System, Weather and Forecasting, 4 (335-342)


   1  5  1  1  0    0.0   -3.6   -1.5  303.9
    2  5  1  1  3    0.0   -2.2   -1.4  299.5
    3  5  1  1  6    1.0   -2.3   -0.8  297.1
    4  5  1  1  9    2.0   -1.8   -0.6  296.2
    5  5  1  1 12    3.9   -2.2   -1.2  298.7
    6  5  1  1 15    2.0   -2.5   -2.4  302.8
    7  5  1  1 18    4.4   -2.6   -1.1  300.6
    8  5  1  1 21    3.4   -3.1   -0.7  297.2
    9  5  1  2  0    6.3   -3.2   -0.6  294.6
   10  5  1  2  3    2.0   -2.0    0.0  294.3
   11  5  1  2  6    3.9   -1.5    0.6  293.8
   12  5  1  2  9    1.2   -2.0    1.1  293.3
   13  5  1  2 12    1.5    0.2    0.0  298.0
   14  5  1  2 15    0.2   -0.3   -1.2  303.5
   15  5  1  2 18    0.5    0.7   -0.9  307.5
   16  5  1  2 21    0.0    1.0    0.4  306.4
   17  5  1  3  0    0.0   -0.8    0.5  301.3
   18  5  1  3  3    0.0   -1.1   -0.9  300.0
   19  5  1  3  6    0.0    0.6   -1.9  298.5
   20  5  1  3  9    0.0    1.4   -0.7  296.9
   21  5  1  3 12    0.0   -0.2   -0.2  303.1
   22  5  1  3 15    0.0   -0.4    0.2  309.5
   23  5  1  3 18    0.0   -0.1    1.2  310.1
   24  5  1  3 21    0.0   -0.8    1.9  309.0
   25  5  1  4  0    0.0   -3.5    2.5  303.1
   26  5  1  4  3    0.0   -3.4    1.4  300.0
   27  5  1  4  6    0.0   -2.9   -0.4  298.0
   28  5  1  4  9    0.0   -2.4   -0.6  296.8
   29  5  1  4 12    0.0   -1.2   -2.6  303.0
   30  5  1  4 15    0.0    0.7   -1.9  308.7
   31  5  1  4 18    0.0   -0.6   -1.5  312.0
   32  5  1  4 21    0.0   -2.1   -0.8  310.9
   33  5  1  5  0    0.0   -4.2   -1.1  304.1
   34  5  1  5  3    0.0   -4.2   -1.8  301.5
   35  5  1  5  6    0.0   -3.1   -2.7  299.3
   36  5  1  5  9    0.0   -1.8   -2.3  297.9
   37  5  1  5 12    0.0   -1.1   -2.9  304.7
   38  5  1  5 15    0.0   -0.7   -4.1  310.2
   39  5  1  5 18    0.0   -1.9   -2.2  313.0
   40  5  1  5 21    0.0   -3.7   -1.5  312.4
   41  5  1  6  0    0.0   -3.5   -1.1  304.2
   42  5  1  6  3    0.0   -3.3   -0.9  301.5
   43  5  1  6  6    0.0   -2.5   -1.9  299.5
   44  5  1  6  9    0.0   -0.7   -1.6  298.4
   45  5  1  6 12    0.0    0.9    1.7  302.2
   46  5  1  6 15    0.0    1.8    5.1  306.1
   47  5  1  6 18    0.0    0.0    2.9  307.8
   48  5  1  6 21    0.0    0.1    2.3  308.9
   49  5  1  7  0    0.0   -1.8    3.6  302.5
   50  5  1  7  3    0.0   -2.6    2.7  300.0
   51  5  1  7  6    0.0   -3.1    0.9  298.4
   52  5  1  7  9    0.0   -2.9   -0.3  297.4
   53  5  1  7 12    0.0   -0.9   -3.5  306.4
   54  5  1  7 15    0.0   -0.6   -4.4  312.4
   55  5  1  7 18    0.0   -0.9   -4.1  315.1
   56  5  1  7 21    0.0   -2.1   -2.1  313.1
    1  5  1  8  0    0.0   -4.1   -2.6  308.2
    2  5  1  8  3    0.0   -3.9   -3.6  307.1
    3  5  1  8  6    0.0   -2.7   -3.6  303.0
    4  5  1  8  9    0.0   -1.1   -2.7  300.6
    5  5  1  8 12    0.0    0.0   -5.1  307.5
    6  5  1  8 15    0.0    0.1   -4.2  313.5
    7  5  1  8 18    0.0   -1.6   -3.0  314.1
    8  5  1  8 21    0.0   -3.2    0.0  313.3
    9  5  1  9  0    0.0   -4.6    1.2  307.8
   10  5  1  9  3    0.0   -4.3    0.4  306.6
   11  5  1  9  6    1.0   -3.4   -1.6  301.0
   12  5  1  9  9    2.4   -0.9    1.4  299.1
   13  5  1  9 12    4.9   -2.4    6.9  298.0
   14  5  1  9 15    3.9   -2.1    4.1  297.1
   15  5  1  9 18    3.9   -2.1    3.6  303.1
   16  5  1  9 21    0.0   -1.0    3.6  301.1
   17  5  1 10  0    0.0    0.9    3.5  299.0
   18  5  1 10  3    0.0    0.9    3.9  297.5
   19  5  1 10  6    0.0    1.1    4.1  294.6
   20  5  1 10  9    0.0    0.2    3.8  293.0
   21  5  1 10 12    0.0   -2.6    2.7  298.5
   22  5  1 10 15    0.0   -3.1    0.5  303.5
   23  5  1 10 18    0.0   -2.9   -0.6  307.3
   24  5  1 10 21    0.0   -3.8    1.8  306.6
   25  5  1 11  0    0.0   -5.3    2.7  299.7
   26  5  1 11  3    0.0   -4.9    0.1  297.0
   27  5  1 11  6    0.0   -3.2   -0.7  295.2
   28  5  1 11  9    0.0   -2.3   -0.4  293.9
   29  5  1 11 12    0.0   -2.1   -1.4  300.6
   30  5  1 11 15    0.0   -1.7   -1.4  306.9
   31  5  1 11 18    0.0   -2.6   -0.6  310.5
   32  5  1 11 21    0.0   -4.5    0.6  310.0
   33  5  1 12  0    0.0   -4.9    1.3  301.8
   34  5  1 12  3    0.0   -4.5   -0.4  299.1
   35  5  1 12  6    0.0   -3.1   -2.6  297.8
   36  5  1 12  9    0.0   -1.4   -2.2  297.2
   37  5  1 12 12    0.0   -0.8   -3.9  304.7
   38  5  1 12 15    0.0    0.1   -2.1  311.1
   39  5  1 12 18    0.0   -2.0   -1.6  313.7
   40  5  1 12 21    0.0   -3.0    0.9  312.9
   41  5  1 13  0    0.0   -5.2    2.2  304.4
   42  5  1 13  3    0.0   -3.8    0.3  300.8
   43  5  1 13  6    0.0   -1.5    1.9  299.6
   44  5  1 13  9    0.0    0.3    3.7  298.9
   45  5  1 13 12    0.0    0.1    4.6  299.9
   46  5  1 13 15    0.0    0.9    5.4  303.2
   47  5  1 13 18    0.5   -0.5    4.9  305.0
   48  5  1 13 21    0.0   -2.5    3.9  303.6
   49  5  1 14  0    0.0   -2.4    2.6  300.1
   50  5  1 14  3    0.0   -2.6    1.0  298.9
   51  5  1 14  6    0.0   -2.3   -0.1  297.5
   52  5  1 14  9    0.0   -2.1   -1.4  297.0
   53  5  1 14 12    0.0   -1.4   -4.0  305.2
   54  5  1 14 15    0.0    1.5   -5.3  312.6
   55  5  1 14 18    0.0    1.8   -3.3  310.1
   56  5  1 14 21    0.2    1.6    3.4  307.0
    1  5  1 15  0    3.4    0.0    6.1  296.1
    2  5  1 15  3   15.6    0.9    3.2  295.9
    3  5  1 15  6   15.6    0.6    3.6  294.5
    4  5  1 15  9    0.0    1.6    4.6  291.4
    5  5  1 15 12    0.0    2.6    4.6  297.1
    6  5  1 15 15    0.0    2.1    6.1  303.0
    7  5  1 15 18    0.0    2.1    6.4  305.9
    8  5  1 15 21    0.0    1.5    6.0  304.6
    9  5  1 16  0    0.0    0.6    4.0  296.8
   10  5  1 16  3    0.0    0.9    2.9  294.0
   11  5  1 16  6    0.0    0.6    2.6  291.4
   12  5  1 16  9    0.0    0.6    2.3  289.7
   13  5  1 16 12    0.0   -0.2    0.8  296.1
   14  5  1 16 15    0.0    0.5   -0.9  303.5
   15  5  1 16 18    0.0    1.0   -1.7  305.8
   16  5  1 16 21    0.0   -0.5   -0.8  305.3
   17  5  1 17  0    0.0   -2.4   -2.4  298.0
   18  5  1 17  3    0.0   -2.2   -2.4  295.1
   19  5  1 17  6    0.0   -1.6   -3.3  292.9
   20  5  1 17  9    0.0   -0.4   -2.4  291.0
   21  5  1 17 12    0.0    0.0   -4.0  298.3
   22  5  1 17 15    0.0    0.2   -3.9  304.9
   23  5  1 17 18    0.0   -0.9   -2.9  308.0
   24  5  1 17 21    0.0   -2.2   -1.8  307.8
   25  5  1 18  0    0.0   -2.4   -2.3  298.9
   26  5  1 18  3    0.0   -1.4   -1.9  296.0
   27  5  1 18  6    0.0   -0.6   -1.7  294.5
   28  5  1 18  9    0.0    0.6   -1.1  293.1
   29  5  1 18 12    0.0    1.1    0.4  302.1
   30  5  1 18 15    0.0   -1.1   -0.3  309.1
   31  5  1 18 18    0.0   -2.0    0.0  311.0
   32  5  1 18 21    0.0   -2.6    1.1  309.2
   33  5  1 19  0    0.0   -5.1    0.2  302.3
   34  5  1 19  3    0.0   -3.8   -0.6  298.9
   35  5  1 19  6    0.0   -2.6   -1.1  296.8
   36  5  1 19  9    0.5   -0.9    2.5  294.5
   37  5  1 19 12    4.9   -0.4    4.9  294.2
   38  5  1 19 15    5.4   -2.9    1.9  293.6
   39  5  1 19 18    5.4   -0.4    1.9  303.6
   40  5  1 19 21    0.0    2.1    4.2  302.0
   41  5  1 20  0    0.0    0.9    3.3  298.0
   42  5  1 20  3    0.0    0.3    3.1  296.4
   43  5  1 20  6    0.0   -1.1    5.6  295.5
   44  5  1 20  9    0.0   -1.9    6.2  293.1
   45  5  1 20 12    0.0   -2.2    6.1  294.3
   46  5  1 20 15    0.0   -0.5    5.0  298.5
   47  5  1 20 18    0.0    0.0    3.7  301.5
   48  5  1 20 21    0.0   -1.8    3.8  300.7
   49  5  1 21  0    0.0   -2.7    1.7  292.9
   50  5  1 21  3    0.0   -2.8    0.3  290.5
   51  5  1 21  6    0.0   -2.7   -1.9  289.2
   52  5  1 21  9    0.0   -2.1   -2.2  287.7
   53  5  1 21 12    0.0   -1.3   -3.4  296.0
   54  5  1 21 15    0.0   -0.1   -3.2  303.8
   55  5  1 21 18    0.0   -1.5   -4.4  307.9
   56  5  1 21 21    0.0   -2.9   -3.1  307.8
    1  5  1 22  0    0.0   -3.5   -2.4  299.1
    2  5  1 22  3    0.0   -2.5   -2.6  296.4
    3  5  1 22  6    0.0   -2.1   -3.6  295.0
    4  5  1 22  9    0.0   -1.9   -2.7  293.8
    5  5  1 22 12    0.0   -1.5   -4.8  301.8
    6  5  1 22 15    0.0    0.8   -2.7  309.4
    7  5  1 22 18    0.0   -1.0    1.3  312.2
    8  5  1 22 21    0.0   -2.1    4.9  309.8
    9  5  1 23  0    0.0   -2.9    4.8  301.9
   10  5  1 23  3    0.0   -2.2    3.2  298.6
   11  5  1 23  6    0.0   -1.4    3.8  296.5
   12  5  1 23  9    0.0   -1.0    3.1  294.5
   13  5  1 23 12    0.0   -1.8    1.7  301.2
   14  5  1 23 15    0.0   -0.4    1.7  307.2
   15  5  1 23 18    0.0    0.1   -0.2  310.0
   16  5  1 23 21    0.0   -0.2   -0.9  308.5
   17  5  1 24  0    0.0   -0.8   -1.2  300.9
   18  5  1 24  3    0.0   -0.4   -0.4  298.9
   19  5  1 24  6    0.0   -1.2    0.7  297.4
   20  5  1 24  9    0.0   -0.9    0.6  296.0
   21  5  1 24 12    0.0    0.5    3.1  298.9
   22  5  1 24 15    0.0    0.8    4.5  302.1
   23  5  1 24 18    0.0   -0.4    5.8  308.4
   24  5  1 24 21    0.0   -0.4    7.4  307.2
   25  5  1 25  0    0.0    0.2    5.3  299.7
   26  5  1 25  3    0.0   -0.9    5.2  296.0
   27  5  1 25  6    0.0   -1.4    3.8  292.0
   28  5  1 25  9    0.0   -1.0    3.8  288.4
   29  5  1 25 12    0.0   -2.9    3.4  294.5
   30  5  1 25 15    0.0   -3.2    3.2  301.0
   31  5  1 25 18    0.0   -2.8    3.7  304.5
   32  5  1 25 21    0.0   -3.5    3.4  303.8
   33  5  1 26  0    0.0   -4.1    2.1  295.1
   34  5  1 26  3    0.0   -3.4    0.0  291.6
   35  5  1 26  6    0.0   -1.9   -2.0  289.1
   36  5  1 26  9    0.0   -1.6   -2.1  287.5
   37  5  1 26 12    0.0   -1.6   -3.4  296.3
   38  5  1 26 15    0.0   -2.5   -2.4  303.3
   39  5  1 26 18    0.0   -4.9   -2.6  306.6
   40  5  1 26 21    0.0   -5.6   -2.1  305.4
   41  5  1 27  0    0.0   -5.1   -1.2  297.5
   42  5  1 27  3    0.0   -4.2   -1.8  294.6
   43  5  1 27  6    0.0   -3.0   -2.1  291.5
   44  5  1 27  9    0.0   -2.8   -1.9  290.9
   45  5  1 27 12    0.0   -2.7   -2.9  295.8
   46  5  1 27 15    0.0   -2.6   -3.9  304.1
   47  5  1 27 18    0.0   -3.3   -4.1  307.8
   48  5  1 27 21    0.0   -4.2   -2.6  307.3
   49  5  1 28  0    0.0   -4.8   -0.7  299.1
   50  5  1 28  3    0.0   -3.6   -0.5  295.7
   51  5  1 28  6    0.0   -2.4   -1.4  292.3
   52  5  1 28  9    0.0   -1.7   -1.5  290.9
   53  5  1 28 12    0.0   -0.6   -2.7  300.5
   54  5  1 28 15    0.0   -0.7   -3.1  307.8
   55  5  1 28 18    0.0   -1.9   -4.1  311.4
   56  5  1 28 21    0.0   -2.0   -4.1  310.6
    1  5  1 29  0    0.0   -2.5   -2.6  302.2
    2  5  1 29  3    0.0   -2.4   -3.1  301.0
    3  5  1 29  6    0.0   -2.9   -3.6  300.4
    4  5  1 29  9    0.0   -2.8   -3.6  299.7
    5  5  1 29 12    0.0   -2.2   -6.9  304.1
    6  5  1 29 15    0.0   -2.6   -6.6  310.0
    7  5  1 29 18    0.0   -2.9   -7.2  313.2
    8  5  1 29 21    0.0   -1.5   -6.3  311.8
    9  5  1 30  0    0.0   -2.6   -5.8  308.0
   10  5  1 30  3    1.5    0.0   -3.4  302.3
   11  5  1 30  6    3.9    1.1    0.8  297.8
   12  5  1 30  9    9.8    4.9    5.6  294.9
   13  5  1 30 12   20.5    3.9    8.4  290.7
   14  5  1 30 15    4.9    2.5    5.8  291.0
   15  5  1 30 18    6.8    0.9    3.6  292.9
   16  5  1 30 21    2.0    1.0    2.8  292.4
   17  5  1 31  0    3.4    0.4    5.3  291.5
   18  5  1 31  3    1.0    0.2    5.0  290.9
   19  5  1 31  6    1.5    0.7    8.1  290.6
   20  5  1 31  9    0.5    1.1    7.5  288.9
   21  5  1 31 12    0.5    1.9    7.9  288.8
   22  5  1 31 15    0.0    2.4    7.8  289.2
   23  5  1 31 18    0.0    1.2    9.9  290.9
   24  5  1 31 21    0.0   -0.9    8.3  292.0
    1  5  2  1  0    0.0   -1.0    4.8  288.0
    2  5  2  1  3    0.0    0.8    3.4  286.5
    3  5  2  1  6    0.0    0.1    3.4  285.4
    4  5  2  1  9    0.0    0.5    3.0  284.1
    5  5  2  1 12    0.0    0.2    4.4  288.1
    6  5  2  1 15    0.0   -0.2    5.2  292.5
    7  5  2  1 18    0.0   -1.9    3.8  296.0
    8  5  2  1 21    0.0   -2.9    4.0  295.7
    9  5  2  2  0    0.0   -2.6    2.3  289.4
   10  5  2  2  3    0.0   -1.3    2.2  287.4
   11  5  2  2  6    0.0   -1.6    2.5  285.9
   12  5  2  2  9    0.0   -1.6    2.2  284.4
   13  5  2  2 12    0.0   -2.0    1.6  289.7
   14  5  2  2 15    0.0   -2.1    1.4  294.4
   15  5  2  2 18    0.0   -2.8    1.2  297.6
   16  5  2  2 21    0.0   -3.4    1.1  297.6
   17  5  2  3  0    0.0   -3.8    1.6  291.0
   18  5  2  3  3    0.0   -2.4    0.9  288.6
   19  5  2  3  6    0.0   -1.9    0.1  286.9
   20  5  2  3  9    0.0   -0.6    0.2  285.1
   21  5  2  3 12    0.0   -1.4    0.2  293.0
   22  5  2  3 15    0.0   -1.9   -0.6  297.9
   23  5  2  3 18    0.0   -2.6   -0.4  301.3
   24  5  2  3 21    0.0   -4.1   -0.2  301.0
   25  5  2  4  0    0.0   -3.6    0.8  293.6
   26  5  2  4  3    0.0   -2.8    0.5  291.7
   27  5  2  4  6    0.0   -2.5   -0.1  290.8
   28  5  2  4  9    0.0   -2.1    0.0  290.0
   29  5  2  4 12    0.0   -0.9   -1.2  296.1
   30  5  2  4 15    0.0   -1.3   -1.1  302.4
   31  5  2  4 18    0.0   -2.7   -0.8  304.1
   32  5  2  4 21    0.0   -3.8   -0.2  303.6
   33  5  2  5  0    0.0   -4.2    1.4  298.5
   34  5  2  5  3    0.0   -3.4    1.0  295.6
   35  5  2  5  6    0.0   -2.9    0.0  294.1
   36  5  2  5  9    0.0   -2.5    0.0  294.0
   37  5  2  5 12    0.0   -2.3   -1.1  298.8
   38  5  2  5 15    0.0   -2.4   -3.0  304.9
   39  5  2  5 18    0.0   -3.5   -2.7  306.6
   40  5  2  5 21    0.0   -5.1   -3.1  306.5
   41  5  2  6  0    0.0   -5.1   -1.9  301.5
   42  5  2  6  3    0.0   -3.6   -2.1  299.1
   43  5  2  6  6    1.5   -3.4   -1.7  297.5
   44  5  2  6  9    4.9   -2.9   -2.1  296.7
   45  5  2  6 12    5.9   -3.2   -3.4  299.5
   46  5  2  6 15    0.0   -2.6   -4.6  303.3
   47  5  2  6 18    2.4   -2.8   -3.6  303.0
   48  5  2  6 21    3.4   -3.1   -2.3  301.4
   49  5  2  7  0    3.9   -3.9   -1.3  298.4
   50  5  2  7  3    0.5   -3.6   -1.1  297.9
   51  5  2  7  6    2.9   -3.3   -1.5  297.0
   52  5  2  7  9    4.4   -1.6   -1.9  296.8
   53  5  2  7 12    7.8   -1.6   -0.2  297.7
   54  5  2  7 15    0.0    0.4   -3.8  304.8
   55  5  2  7 18    5.9    1.0   -2.5  302.5
   56  5  2  7 21    4.9    0.7   -1.6  302.1
    1  5  2  8  0    4.9   -3.0   -2.5  299.5
    2  5  2  8  3    0.2   -1.0   -2.6  298.0
    3  5  2  8  6    2.4   -1.2   -1.4  296.6
    4  5  2  8  9    2.0   -0.8   -0.8  296.0
    5  5  2  8 12    2.9    0.4   -1.6  299.6
    6  5  2  8 15    0.0    1.0    1.0  304.5
    7  5  2  8 18    1.5   -1.1    1.1  304.2
    8  5  2  8 21    2.0   -3.0   -1.8  301.8
    9  5  2  9  0    2.0   -2.6   -1.0  299.0
   10  5  2  9  3    0.5   -1.0   -1.3  297.2
   11  5  2  9  6    0.0    0.3   -0.8  296.1
   12  5  2  9  9    0.0    1.4    1.1  295.9
   13  5  2  9 12    0.0    1.0    2.3  299.2
   14  5  2  9 15    0.0    0.2    3.1  305.0
   15  5  2  9 18    0.0   -0.5    3.1  308.1
   16  5  2  9 21    0.0   -0.8    3.7  307.2
   17  5  2 10  0    0.0   -2.4    2.2  301.3
   18  5  2 10  3    0.0   -1.3    2.4  299.4
   19  5  2 10  6    0.0    0.0    2.8  297.6
   20  5  2 10  9    0.0    0.5    4.2  296.0
   21  5  2 10 12    0.0    1.2    5.1  298.2
   22  5  2 10 15    0.0    2.4    5.5  301.5
   23  5  2 10 18    0.0    0.7    5.6  303.2
   24  5  2 10 21    0.0   -0.3    6.0  301.6
   25  5  2 11  0    0.0   -1.0    3.7  295.1
   26  5  2 11  3    0.0   -0.5    3.0  293.2
   27  5  2 11  6    0.0    0.4    3.3  291.6
   28  5  2 11  9    0.0    1.2    2.9  290.5
   29  5  2 11 12    0.0    0.8    3.4  294.6
   30  5  2 11 15    0.0   -0.6    3.1  299.6
   31  5  2 11 18    0.0   -1.2    3.6  303.4
   32  5  2 11 21    0.0   -2.1    4.2  302.2
   33  5  2 12  0    0.0   -2.8    2.8  295.2
   34  5  2 12  3    0.0   -1.5    2.6  292.9
   35  5  2 12  6    0.0   -0.5    2.4  291.1
   36  5  2 12  9    0.0   -0.4    2.3  289.7
   37  5  2 12 12    0.0   -1.2    2.7  292.8
   38  5  2 12 15    0.0   -2.4    2.0  296.8
   39  5  2 12 18    0.0   -3.3    2.2  301.9
   40  5  2 12 21    0.0   -3.3    2.3  301.4
   41  5  2 13  0    0.0   -2.5    2.2  294.8
   42  5  2 13  3    0.0   -1.5    1.7  293.1
   43  5  2 13  6    0.0   -1.6    1.2  292.0
   44  5  2 13  9    0.0   -1.1    1.3  291.2
   45  5  2 13 12    0.0   -1.1    1.9  296.2
   46  5  2 13 15    0.0   -1.6    1.9  302.5
   47  5  2 13 18    0.0   -2.1    2.8  306.0
   48  5  2 13 21    0.0   -3.7    3.3  305.1
   49  5  2 14  0    0.0   -3.5    1.8  297.6
   50  5  2 14  3    0.0   -3.0    1.1  295.8
   51  5  2 14  6    0.0   -2.2    0.7  293.9
   52  5  2 14  9    0.0   -1.1    1.3  292.7
   53  5  2 14 12    0.0   -1.4    2.4  298.0
   54  5  2 14 15    0.0   -2.2    2.4  303.8
   55  5  2 14 18    0.0   -3.1    1.6  306.2
   56  5  2 14 21    0.0   -3.6    1.8  304.5
    1  5  2 15  0    0.0   -3.4    1.6  300.1
    2  5  2 15  3    0.0   -3.3    1.3  297.6
    3  5  2 15  6    0.0   -3.1    0.2  295.4
    4  5  2 15  9    0.0   -2.5    0.2  293.8
    5  5  2 15 12    0.0   -2.1   -0.4  299.0
    6  5  2 15 15    0.0   -2.9   -0.9  305.5
    7  5  2 15 18    0.0   -2.1   -0.4  306.1
    8  5  2 15 21    0.0   -1.6    1.7  304.2
    9  5  2 16  0    0.0   -2.5    2.6  300.9
   10  5  2 16  3    0.0   -3.1    0.8  299.0
   11  5  2 16  6    0.0   -1.9    0.1  296.4
   12  5  2 16  9    0.0    0.0   -0.1  294.2
   13  5  2 16 12    0.0   -0.1    1.4  297.8
   14  5  2 16 15    0.0    1.9    2.2  305.1
   15  5  2 16 18    0.0    1.8    3.8  305.9
   16  5  2 16 21    0.0    0.2    5.1  303.9
   17  5  2 17  0    0.0   -0.4    3.8  297.2
   18  5  2 17  3    0.0   -0.6    2.9  293.9
   19  5  2 17  6    0.0   -0.6    2.1  292.0
   20  5  2 17  9    0.0    0.0    2.1  290.6
   21  5  2 17 12    0.0   -0.6    3.1  293.8
   22  5  2 17 15    0.0   -0.7    3.6  302.0
   23  5  2 17 18    0.0   -0.1    2.8  305.8
   24  5  2 17 21    0.0   -1.9    4.0  305.4
   25  5  2 18  0    0.0   -3.1    2.6  297.6
   26  5  2 18  3    0.0   -2.2    1.1  294.3
   27  5  2 18  6    0.0   -1.2    0.8  292.9
   28  5  2 18  9    0.0   -1.6    0.7  292.5
   29  5  2 18 12    0.0   -1.9    0.5  298.7
   30  5  2 18 15    0.0   -1.9    0.3  305.8
   31  5  2 18 18    0.0   -2.0    0.0  309.7
   32  5  2 18 21    0.0   -3.3    0.8  308.9
   33  5  2 19  0    0.0   -4.7    1.2  301.2
   34  5  2 19  3    0.0   -4.1    0.3  298.8
   35  5  2 19  6    0.0   -3.5   -1.2  296.2
   36  5  2 19  9    0.0   -2.6   -1.1  295.0
   37  5  2 19 12    0.0   -2.8   -2.6  300.6
   38  5  2 19 15    0.0   -2.8   -1.5  308.0
   39  5  2 19 18    0.0   -3.5   -0.8  311.8
   40  5  2 19 21    0.0   -5.2    0.0  310.8
   41  5  2 20  0    0.0   -5.9    0.0  303.6
   42  5  2 20  3    0.0   -4.6   -1.1  300.9
   43  5  2 20  6    0.0   -4.1   -1.5  298.6
   44  5  2 20  9    0.0   -2.9   -1.2  296.8
   45  5  2 20 12    0.0   -2.8   -0.9  301.8
   46  5  2 20 15    0.0   -3.2   -0.5  309.2
   47  5  2 20 18    0.0   -4.1    0.8  313.0
   48  5  2 20 21    0.0   -5.2    2.2  311.1
   49  5  2 21  0    0.0   -4.9    1.5  303.1
   50  5  2 21  3    0.0   -3.6    0.7  300.0
   51  5  2 21  6    0.0   -2.9    0.6  297.9
   52  5  2 21  9    0.0   -1.8    0.9  296.2
   53  5  2 21 12    0.0   -1.4    1.3  300.1
   54  5  2 21 15    0.0   -2.0    1.7  304.9
   55  5  2 21 18    0.0   -1.9    3.7  307.7
   56  5  2 21 21    0.0   -1.2    2.5  305.6
    1  5  2 22  0    0.0   -2.4    1.2  300.2
    2  5  2 22  3    0.0   -2.8    0.3  297.8
    3  5  2 22  6    0.0   -1.8   -0.2  295.4
    4  5  2 22  9    0.0   -1.0   -2.1  295.4
    5  5  2 22 12    0.0   -1.9   -0.9  300.0
    6  5  2 22 15    0.0   -2.3   -0.9  307.1
    7  5  2 22 18    0.0   -3.2   -1.6  309.9
    8  5  2 22 21    0.0   -2.1   -1.4  307.4
    9  5  2 23  0    0.0   -2.8   -2.2  303.4
   10  5  2 23  3    0.0   -0.7   -2.1  301.6
   11  5  2 23  6    0.0   -0.6   -2.1  298.6
   12  5  2 23  9    0.0    0.0   -1.2  296.0
   13  5  2 23 12    0.0    0.1   -0.6  303.2
   14  5  2 23 15    0.0   -1.9   -2.5  308.0
   15  5  2 23 18    0.0   -1.9   -3.3  307.4
   16  5  2 23 21    2.0    2.5    1.1  298.8
   17  5  2 24  0    5.4   -0.1    3.1  296.6
   18  5  2 24  3    0.2   -1.3    2.1  296.4
   19  5  2 24  6    0.5   -1.1    0.8  296.0
   20  5  2 24  9    0.0   -1.4   -0.2  296.0
   21  5  2 24 12    0.5   -0.9   -0.8  297.3
   22  5  2 24 15    0.0   -1.0   -2.1  304.4
   23  5  2 24 18    4.4   -1.2   -1.4  301.5
   24  5  2 24 21    2.9   -2.6    0.1  300.5
   25  5  2 25  0    2.9   -3.1   -0.9  296.8
   26  5  2 25  3    0.5   -1.1   -1.1  295.8
   27  5  2 25  6    0.0    0.0   -0.8  294.8
   28  5  2 25  9    1.0    2.0   -0.1  295.0
   29  5  2 25 12    1.5    1.6    1.4  297.6
   30  5  2 25 15    0.0    2.8    3.1  303.2
   31  5  2 25 18    1.5    0.5    4.9  303.8
   32  5  2 25 21    0.0   -0.6    4.7  304.2
   33  5  2 26  0    0.0   -2.6    2.1  298.5
   34  5  2 26  3    0.0   -1.5    0.2  296.2
   35  5  2 26  6    0.0   -0.4   -1.2  295.0
   36  5  2 26  9    0.0    1.5   -0.5  294.6
   37  5  2 26 12    0.0    0.9    0.1  300.2
   38  5  2 26 15    0.0    2.1    0.6  307.0
   39  5  2 26 18    0.0    2.4    2.4  310.1
   40  5  2 26 21    0.0    0.8    4.2  308.3
   41  5  2 27  0    0.0   -3.2    2.8  299.0
   42  5  2 27  3    0.0   -3.2   -0.5  296.7
   43  5  2 27  6    0.0   -2.5   -1.1  295.2
   44  5  2 27  9    0.0   -1.9   -0.9  295.0
   45  5  2 27 12    0.0   -0.6   -2.4  299.6
   46  5  2 27 15    0.0    1.9   -1.1  308.0
   47  5  2 27 18    0.0    0.8    0.6  312.5
   48  5  2 27 21    0.0   -0.6    1.8  310.9
   49  5  2 28  0    0.0   -4.5    1.6  302.4
   50  5  2 28  3    0.0   -4.2   -0.1  299.0
   51  5  2 28  6    1.0   -3.3    0.1  296.1
   52  5  2 28  9    1.2   -2.8    1.4  294.8
   53  5  2 28 12    2.0   -0.9    3.4  295.5
   54  5  2 28 15    0.5   -1.2    4.4  300.7
   55  5  2 28 18    1.0   -1.0    6.9  301.7
   56  5  2 28 21    0.0   -2.1    6.5  301.7
    1  5  3  1  0    0.0   -2.0    3.5  295.0
    2  5  3  1  3    0.0   -3.1    4.2  293.1
    3  5  3  1  6    0.0   -1.9    2.9  290.3
    4  5  3  1  9    0.0   -2.7    3.0  288.6
    5  5  3  1 12    0.0   -4.4    0.7  291.4
    6  5  3  1 15    0.0   -2.8    0.4  297.5
    7  5  3  1 18    0.0   -3.2    0.9  302.5
    8  5  3  1 21    0.0   -4.1    1.6  302.0
    9  5  3  2  0    0.0   -3.9    1.8  293.4
   10  5  3  2  3    0.0   -3.2    1.5  291.0
   11  5  3  2  6    0.0   -2.5    1.0  289.0
   12  5  3  2  9    0.0   -2.6    0.6  288.7
   13  5  3  2 12    0.0   -1.6    0.0  291.5
   14  5  3  2 15    0.0   -1.9   -0.5  298.5
   15  5  3  2 18    0.0   -3.9   -0.8  304.5
   16  5  3  2 21    0.0   -3.9    0.0  303.5
   17  5  3  3  0    0.0   -3.9    0.5  295.1
   18  5  3  3  3    0.0   -3.0    0.3  292.2
   19  5  3  3  6    0.0   -2.4   -0.2  290.4
   20  5  3  3  9    0.0   -2.2   -0.2  289.2
   21  5  3  3 12    0.0   -2.4   -2.1  295.6
   22  5  3  3 15    0.0   -2.3   -1.7  303.9
   23  5  3  3 18    0.0   -3.2   -2.0  307.8
   24  5  3  3 21    0.0   -4.0   -1.4  306.8
   25  5  3  4  0    0.0   -5.6   -1.2  299.1
   26  5  3  4  3    0.0   -4.1   -2.0  297.0
   27  5  3  4  6    0.0   -2.9   -2.1  293.9
   28  5  3  4  9    0.0   -2.6   -2.1  292.0
   29  5  3  4 12    0.0   -2.6   -3.9  297.9
   30  5  3  4 15    0.0   -1.6   -3.7  306.2
   31  5  3  4 18    0.0   -3.1   -3.7  309.8
   32  5  3  4 21    0.0   -3.1   -3.1  309.0
   33  5  3  5  0    0.0   -5.0   -1.2  301.0
   34  5  3  5  3    0.0   -3.8   -0.9  298.1
   35  5  3  5  6    0.0   -3.2   -1.4  295.0
   36  5  3  5  9    0.0   -2.6   -0.8  293.7
   37  5  3  5 12    0.0   -1.6   -1.9  300.1
   38  5  3  5 15    0.0   -1.5   -2.3  308.5
   39  5  3  5 18    0.0   -3.4   -1.5  312.0
   40  5  3  5 21    0.0   -4.0   -1.1  310.8
   41  5  3  6  0    0.0   -6.1    0.3  303.0
   42  5  3  6  3    0.0   -4.5   -0.4  300.5
   43  5  3  6  6    0.0   -4.0   -1.0  298.2
   44  5  3  6  9    0.0   -3.1   -1.6  297.6
   45  5  3  6 12    0.0   -2.5   -4.9  302.7
   46  5  3  6 15    0.0    0.4   -6.5  310.4
   47  5  3  6 18    0.0   -1.7   -5.2  310.0
   48  5  3  6 21    0.0   -2.5   -4.6  309.9
   49  5  3  7  0    0.0   -3.4   -4.6  306.7
   50  5  3  7  3    0.0   -1.6   -5.0  304.8
   51  5  3  7  6    0.0   -2.8   -5.8  302.7
   52  5  3  7  9    0.5   -0.4   -4.0  300.6
   53  5  3  7 12    2.9   -0.9   -0.4  301.1
   54  5  3  7 15    0.2    1.5   -0.6  303.6
   55  5  3  7 18    0.0    1.5    1.7  302.0
   56  5  3  7 21    0.5    1.4    5.1  300.5
    1  5  3  8  0    2.9   -0.2    4.0  295.8
    2  5  3  8  3    2.9   -0.1    4.0  295.4
    3  5  3  8  6    7.8    1.1    3.8  294.5
    4  5  3  8  9   11.0    3.2    5.6  292.7
    5  5  3  8 12   17.6    1.2    7.3  290.9
    6  5  3  8 15    0.0   -0.2    7.5  294.5
    7  5  3  8 18    0.0   -0.6    6.8  298.6
    8  5  3  8 21    0.0   -0.9    6.6  297.1
    9  5  3  9  0    0.0    0.4    4.6  291.9
   10  5  3  9  3    0.0    0.6    4.1  290.2
   11  5  3  9  6    0.0    0.9    3.4  288.4
   12  5  3  9  9    0.0    0.2    2.8  286.5
   13  5  3  9 12    0.0   -0.9    2.5  290.0
   14  5  3  9 15    0.0   -0.9    1.3  296.0
   15  5  3  9 18    0.0   -0.6    0.8  299.9
   16  5  3  9 21    0.0   -0.6   -1.1  299.3
   17  5  3 10  0    0.0   -1.5   -2.1  293.1
   18  5  3 10  3    0.0    0.2   -1.5  291.4
   19  5  3 10  6    0.0    1.6   -1.9  290.8
   20  5  3 10  9    0.0    1.8   -2.1  289.9
   21  5  3 10 12    0.0   -0.1   -2.4  295.5
   22  5  3 10 15    0.0    1.4   -3.8  301.3
   23  5  3 10 18    0.0    1.1   -4.1  305.4
   24  5  3 10 21    0.0    1.1   -3.3  304.2
   25  5  3 11  0    0.0    0.6   -3.1  297.5
   26  5  3 11  3    0.0    1.4   -2.2  295.8
   27  5  3 11  6    0.0    1.7   -2.4  294.3
   28  5  3 11  9    0.0    0.9   -2.0  293.5
   29  5  3 11 12    0.0    1.0   -1.8  298.5
   30  5  3 11 15    0.0    0.8   -2.4  304.4
   31  5  3 11 18    0.0   -0.7   -2.1  306.9
   32  5  3 11 21    0.0    0.4   -1.9  301.5
   33  5  3 12  0    3.9   -0.6   -0.2  299.5
   34  5  3 12  3    8.3   -2.6   -1.4  297.6
   35  5  3 12  6   19.5   -1.3   -2.9  297.0
   36  5  3 12  9   37.1   -0.4    1.8  296.4
   37  5  3 12 12   67.4   -1.9    6.8  293.4
   38  5  3 12 15    3.4   -3.4    6.1  293.5
   39  5  3 12 18    3.9   -4.0    7.6  292.1
   40  5  3 12 21    0.2   -2.1    6.6  291.8
   41  5  3 13  0    0.0   -3.0    4.3  291.5
   42  5  3 13  3    0.0   -2.0    3.6  290.5
   43  5  3 13  6    0.0    0.2    3.0  290.1
   44  5  3 13  9    0.0    1.2    3.9  289.6
   45  5  3 13 12    0.0    0.0    5.7  290.4
   46  5  3 13 15    0.0   -0.1    6.4  294.6
   47  5  3 13 18    0.0   -1.3    6.3  299.1
   48  5  3 13 21    0.0   -0.5    4.5  298.9
   49  5  3 14  0    0.0    0.2    3.9  293.6
   50  5  3 14  3    0.0    1.0    2.2  292.3
   51  5  3 14  6    0.0    0.5    2.4  291.2
   52  5  3 14  9    0.0   -0.1    1.6  289.9
   53  5  3 14 12    0.0   -1.5    0.4  295.2
   54  5  3 14 15    0.0   -1.2    1.2  300.9
   55  5  3 14 18    0.0   -2.0    0.5  303.1
   56  5  3 14 21    0.0   -2.7    0.3  301.8
    1  5  3 15  0    0.0   -3.7   -0.5  294.9
    2  5  3 15  3    0.0   -3.1   -0.5  292.3
    3  5  3 15  6    0.0   -1.5   -2.0  290.2
    4  5  3 15  9    0.0    0.0   -1.8  288.6
    5  5  3 15 12    0.0   -0.4   -3.1  294.0
    6  5  3 15 15    0.0   -0.9   -2.5  300.0
    7  5  3 15 18    0.0   -2.9   -2.2  303.7
    8  5  3 15 21    0.0   -2.6   -1.0  302.7
    9  5  3 16  0    0.0   -3.4   -0.9  295.7
   10  5  3 16  3    0.0   -2.8   -0.9  293.8
   11  5  3 16  6    0.0   -1.9   -1.9  292.1
   12  5  3 16  9    0.0   -1.4   -1.7  291.2
   13  5  3 16 12    0.0   -1.2   -2.4  296.3
   14  5  3 16 15    0.0   -1.6   -3.0  302.1
   15  5  3 16 18    0.0   -2.2   -2.7  305.4
   16  5  3 16 21    0.0   -2.9   -1.4  304.0
   17  5  3 17  0    0.0   -3.9   -0.9  297.5
   18  5  3 17  3    0.0   -3.2   -1.0  295.5
   19  5  3 17  6    0.0   -2.3   -2.0  293.9
   20  5  3 17  9    0.0   -1.8   -2.1  293.0
   21  5  3 17 12    0.0   -1.8   -2.9  297.5
   22  5  3 17 15    0.0   -0.4   -3.1  304.1
   23  5  3 17 18    0.0   -0.9   -2.3  307.6
   24  5  3 17 21    0.0   -1.9   -0.9  306.3
   25  5  3 18  0    0.0   -2.8   -0.1  299.0
   26  5  3 18  3    0.0   -0.1    2.2  296.8
   27  5  3 18  6    2.9    1.6    4.6  294.5
   28  5  3 18  9    2.4    1.1    5.0  293.6
   29  5  3 18 12    2.9    0.2    6.6  293.2
   30  5  3 18 15    0.0   -0.9    6.6  298.7
   31  5  3 18 18    0.0   -1.1    5.6  300.9
   32  5  3 18 21    0.0   -2.4    4.2  298.7
   33  5  3 19  0    0.0   -2.1    1.9  291.5
   34  5  3 19  3    0.0   -2.4    1.6  290.0
   35  5  3 19  6    0.0   -2.3    0.7  288.4
   36  5  3 19  9    0.0   -1.9   -0.2  286.6
   37  5  3 19 12    0.0   -1.6   -1.5  291.1
   38  5  3 19 15    0.0   -2.2   -2.3  296.4
   39  5  3 19 18    0.0   -3.1   -3.0  302.1
   40  5  3 19 21    0.0   -3.0   -2.8  301.2
   41  5  3 20  0    0.0   -3.5   -2.4  293.5
   42  5  3 20  3    0.0   -2.4   -1.8  292.5
   43  5  3 20  6    0.0   -2.2   -2.9  291.5
   44  5  3 20  9    0.0   -1.6   -2.2  290.6
   45  5  3 20 12    0.0   -1.0   -3.6  295.3
   46  5  3 20 15    0.0    0.0   -3.4  303.4
   47  5  3 20 18    0.0   -0.8   -3.3  306.6
   48  5  3 20 21    0.5   -2.4    0.6  300.2
   49  5  3 21  0    1.1   -2.9    1.7  297.1
   50  5  3 21  3    0.0   -3.2    1.0  296.9
   51  5  3 21  6    2.9   -1.7    1.7  293.9
   52  5  3 21  9    2.7   -0.9    3.1  293.5
   53  5  3 21 12    6.0   -1.6    7.4  292.6
   54  5  3 21 15    0.5   -0.9    6.4  292.1
   55  5  3 21 18    1.0    0.2    6.2  294.6
   56  5  3 21 21    0.0    1.2    7.2  292.5
    1  5  3 22  0    0.0    1.4    5.4  288.8
    2  5  3 22  3    0.0    0.6    3.6  287.9
    3  5  3 22  6    0.0    0.9    3.3  286.6
    4  5  3 22  9    0.0    1.4    3.6  284.8
    5  5  3 22 12    0.0    0.4    4.6  286.9
    6  5  3 22 15    0.0   -0.6    4.2  292.1
    7  5  3 22 18    0.0   -0.9    2.8  295.1
    8  5  3 22 21    0.0   -1.2    1.8  294.2
    9  5  3 23  0    0.0   -1.8    2.1  287.1
   10  5  3 23  3    0.0   -2.0    1.1  285.4
   11  5  3 23  6    0.0   -1.4    0.0  283.1
   12  5  3 23  9    0.0    0.0   -0.2  281.7
   13  5  3 23 12    0.0   -0.9    0.2  288.8
   14  5  3 23 15    0.0   -1.1    0.7  295.1
   15  5  3 23 18    0.0   -1.8    0.0  298.0
   16  5  3 23 21    0.0   -2.5    0.2  296.2
   17  5  3 24  0    0.0   -3.1   -0.4  288.5
   18  5  3 24  3    0.0   -2.4   -0.6  286.9
   19  5  3 24  6    0.0   -1.8   -1.4  285.6
   20  5  3 24  9    0.0   -1.4   -1.4  285.1
   21  5  3 24 12    0.0   -1.4   -2.0  290.5
   22  5  3 24 15    0.0   -1.0   -3.1  297.3
   23  5  3 24 18    0.0   -2.2   -3.4  301.0
   24  5  3 24 21    0.0   -2.9   -2.8  299.5
   25  5  3 25  0    0.0   -3.1   -1.8  292.0
   26  5  3 25  3    0.0   -2.2   -1.4  290.3
   27  5  3 25  6    0.0   -1.9   -1.8  289.3
   28  5  3 25  9    0.0   -1.9   -1.0  288.5
   29  5  3 25 12    0.0   -0.7   -0.8  294.7
   30  5  3 25 15    0.0   -0.8   -2.4  300.9
   31  5  3 25 18    0.0   -2.2   -3.1  304.4
   32  5  3 25 21    0.0   -3.3   -2.4  302.5
   33  5  3 26  0    0.0   -3.6   -1.6  295.0
   34  5  3 26  3    0.0   -3.0   -1.3  293.5
   35  5  3 26  6    0.0   -3.1   -1.1  291.8
   36  5  3 26  9    0.0   -2.6   -0.8  291.0
   37  5  3 26 12    0.0   -2.9   -2.1  295.2
   38  5  3 26 15    0.0   -1.9   -3.4  302.8
   39  5  3 26 18    0.0   -1.9   -3.6  306.4
   40  5  3 26 21    0.0   -2.9   -3.1  305.0
   41  5  3 27  0    0.0   -3.3   -2.2  296.8
   42  5  3 27  3    0.0   -2.6   -1.6  295.0
   43  5  3 27  6    0.0   -2.2   -1.6  294.5
   44  5  3 27  9    0.0   -2.4   -0.6  295.6
   45  5  3 27 12    0.0   -2.1   -0.7  295.0
   46  5  3 27 15    1.2   -2.7   -0.3  299.1
   47  5  3 27 18    1.5   -4.2   -0.6  307.1
   48  5  3 27 21    0.5   -3.8    0.2  301.9
   49  5  3 28  0    3.9   -4.0    2.2  296.1
   50  5  3 28  3    2.4   -3.5    1.4  295.0
   51  5  3 28  6    2.9   -3.1   -0.4  294.9
   52  5  3 28  9    2.4   -2.1    0.2  295.0
   53  5  3 28 12    9.3   -3.5    0.5  295.5
   54  5  3 28 15    1.0   -4.1    0.7  297.8
   55  5  3 28 18    2.0   -1.5   -0.6  300.3
   56  5  3 28 21    0.7   -2.2   -0.6  299.7
    1  5  3 29  0    1.0   -2.0   -0.6  297.1
    2  5  3 29  3    0.5    0.1   -1.3  296.5
    3  5  3 29  6    2.4    0.0    0.9  296.1
    4  5  3 29  9    3.2    1.2    3.9  295.7
    5  5  3 29 12    3.9   -0.9    4.3  295.0
    6  5  3 29 15    0.2   -1.6    5.0  295.1
    7  5  3 29 18    1.0   -2.0    5.0  297.5
    8  5  3 29 21    0.0   -2.1    5.1  298.0
    9  5  3 30  0    0.0   -0.9    3.7  293.2
   10  5  3 30  3    0.0    0.1    4.9  291.1
   11  5  3 30  6    0.0    0.0    4.0  289.2
   12  5  3 30  9    0.0   -1.1    3.4  288.1
   13  5  3 30 12    0.0   -3.1    2.5  289.6
   14  5  3 30 15    0.0   -2.7    1.6  293.1
   15  5  3 30 18    0.0   -3.5    0.9  296.8
   16  5  3 30 21    0.0   -3.1    1.5  296.4
   17  5  3 31  0    0.0   -4.4    2.1  293.5
   18  5  3 31  3    0.2   -3.9    1.8  291.7
   19  5  3 31  6    3.4   -2.8    1.4  289.8
   20  5  3 31  9    2.9   -2.3    1.8  289.4
   21  5  3 31 12    4.9   -2.9    1.8  289.4
   22  5  3 31 15    1.0   -1.4    1.3  289.7
   23  5  3 31 18    1.0   -1.5    2.5  292.5
   24  5  3 31 21    0.5   -1.1    2.8  293.2
    1  5  4  1  0    0.5   -1.7    3.5  291.4
    2  5  4  1  3    0.2   -0.5    3.5  291.4
    3  5  4  1  6    0.5   -0.1    2.2  291.0
    4  5  4  1  9    0.0    0.2    3.4  290.4
    5  5  4  1 12    0.0    0.2    3.1  290.6
    6  5  4  1 15    0.0   -0.6    4.3  292.5
    7  5  4  1 18    0.0   -0.9    4.7  295.4
    8  5  4  1 21    0.0   -1.3    5.8  295.3
    9  5  4  2  0    0.0   -0.9    6.6  292.4
   10  5  4  2  3    0.0    1.1    6.8  291.0
   11  5  4  2  6    0.0    1.2    6.9  288.5
   12  5  4  2  9    0.0    2.8    6.2  287.0
   13  5  4  2 12    0.0    2.4    7.2  287.5
   14  5  4  2 15    0.0    1.4    6.7  288.9
   15  5  4  2 18    0.0    1.4    6.3  293.2
   16  5  4  2 21    0.0    0.1    5.5  292.4
   17  5  4  3  0    0.0    0.7    4.5  287.6
   18  5  4  3  3    0.0    0.7    3.9  286.0
   19  5  4  3  6    0.0    1.5    2.2  283.9
   20  5  4  3  9    0.0    2.1    2.3  282.5
   21  5  4  3 12    0.0    1.6    2.7  285.0
   22  5  4  3 15    0.0    0.4    2.4  291.2
   23  5  4  3 18    0.0    0.2    0.9  295.7
   24  5  4  3 21    0.0   -0.3   -0.1  294.4
   25  5  4  4  0    0.0   -1.6   -1.1  287.9
   26  5  4  4  3    0.0   -1.6   -1.9  287.0
   27  5  4  4  6    0.0   -1.0   -3.0  285.2
   28  5  4  4  9    0.0   -0.6   -2.1  283.4
   29  5  4  4 12    0.0   -1.4   -2.6  288.4
   30  5  4  4 15    0.0   -1.5   -3.6  294.5
   31  5  4  4 18    0.0   -1.7   -4.6  297.6
   32  5  4  4 21    0.0   -2.3   -2.4  296.1
   33  5  4  5  0    0.0   -2.9   -2.5  290.0
   34  5  4  5  3    0.0   -2.8   -2.9  288.6
   35  5  4  5  6    0.0   -2.0   -3.2  287.3
   36  5  4  5  9    0.0   -1.7   -2.6  286.0
   37  5  4  5 12    0.0   -1.4   -4.0  290.5
   38  5  4  5 15    0.0   -1.4   -3.7  296.6
   39  5  4  5 18    0.0   -1.2   -5.1  301.2
   40  5  4  5 21    0.0   -1.7   -2.2  299.1
   41  5  4  6  0    0.0   -2.4   -2.2  293.4
   42  5  4  6  3    0.0   -1.6   -2.4  292.0
   43  5  4  6  6    0.0   -0.9   -2.8  291.4
   44  5  4  6  9    0.0   -0.5   -1.6  290.5
   45  5  4  6 12    0.0   -0.5   -1.5  295.4
   46  5  4  6 15    0.0   -0.4   -3.1  301.9
   47  5  4  6 18    0.0   -0.8   -2.7  301.0
   48  5  4  6 21    0.0   -2.5   -2.0  300.8
   49  5  4  7  0    0.0   -2.8   -2.6  297.6
   50  5  4  7  3    0.0   -1.4   -2.8  297.1
   51  5  4  7  6    0.0    0.5   -3.0  296.9
   52  5  4  7  9    0.0    1.9   -1.9  295.6
   53  5  4  7 12    0.0    3.4   -3.0  299.8
   54  5  4  7 15    0.0    4.8    1.4  306.0
   55  5  4  7 18    0.0    2.3    9.7  305.6
   56  5  4  7 21    0.0   -0.6    9.6  300.1
    1  5  4  8  0    0.0   -0.9    5.4  292.3
    2  5  4  8  3    0.0   -1.1    4.4  288.5
    3  5  4  8  6    0.0   -1.2    2.7  284.8
    4  5  4  8  9    0.0   -1.0    3.1  282.5
    5  5  4  8 12    0.0   -1.4    2.7  287.0
    6  5  4  8 15    0.0   -3.2    1.9  295.1
    7  5  4  8 18    0.0   -2.9    1.4  298.8
    8  5  4  8 21    0.0   -3.4    2.2  296.5
    9  5  4  9  0    0.0   -3.6    1.9  288.2
   10  5  4  9  3    0.0   -2.6    1.1  285.8
   11  5  4  9  6    0.0   -1.9    0.6  284.3
   12  5  4  9  9    0.0   -1.7    1.4  284.8
   13  5  4  9 12    0.0   -1.4    0.2  289.8
   14  5  4  9 15    0.0   -1.7   -0.8  298.1
   15  5  4  9 18    0.0   -2.4   -1.5  301.0
   16  5  4  9 21    0.0   -3.6   -0.8  299.3
   17  5  4 10  0    0.0   -3.4   -0.9  293.3
   18  5  4 10  3    0.0   -2.2   -0.5  292.3
   19  5  4 10  6    0.0   -1.8   -0.3  293.1
   20  5  4 10  9    0.5   -1.1    0.4  293.1
   21  5  4 10 12    2.9   -1.6   -0.1  293.4
   22  5  4 10 15    0.6   -1.3   -0.1  295.5
   23  5  4 10 18    1.2    0.6    0.4  299.5
   24  5  4 10 21    0.0   -0.9    0.1  298.5
   25  5  4 11  0    0.0   -1.3   -1.1  296.9
   26  5  4 11  3    0.0    0.4   -1.1  294.5
   27  5  4 11  6    0.0   -0.3    0.5  293.8
   28  5  4 11  9    0.0   -0.4    3.2  294.4
   29  5  4 11 12    0.0    0.0    5.6  295.1
   30  5  4 11 15    0.0   -0.9    6.5  296.5
   31  5  4 11 18    0.0   -2.4    4.8  300.9
   32  5  4 11 21    0.0   -3.1    5.7  298.6
   33  5  4 12  0    0.0   -1.4    4.2  292.1
   34  5  4 12  3    0.0   -0.9    4.6  290.6
   35  5  4 12  6    0.0   -0.7    4.5  288.5
   36  5  4 12  9    0.0    0.1    5.0  286.8
   37  5  4 12 12    0.0   -1.4    7.2  288.3
   38  5  4 12 15    0.0   -2.4    6.2  293.7
   39  5  4 12 18    0.0   -3.1    6.4  295.9
   40  5  4 12 21    0.0   -3.7    5.3  293.4
   41  5  4 13  0    0.0   -1.8    3.8  287.6
   42  5  4 13  3    0.0   -1.4    3.4  285.5
   43  5  4 13  6    0.0   -1.8    3.1  283.4
   44  5  4 13  9    0.0   -1.1    3.0  282.1
   45  5  4 13 12    0.0   -1.8    3.4  285.5
   46  5  4 13 15    0.0   -2.5    2.4  290.2
   47  5  4 13 18    0.0   -3.5    3.3  291.0
   48  5  4 13 21    0.0   -3.8    3.5  290.5
   49  5  4 14  0    0.0   -1.2    2.8  285.0
   50  5  4 14  3    0.0    0.5    2.4  284.1
   51  5  4 14  6    0.0    2.3    2.2  283.5
   52  5  4 14  9    0.0    3.1    2.4  282.5
   53  5  4 14 12    0.0    2.2    3.4  284.4
   54  5  4 14 15    0.0    2.9    3.8  292.0
   55  5  4 14 18    0.0    2.4    4.1  296.2
   56  5  4 14 21    0.0    0.1    4.4  294.2
    1  5  4 15  0    0.0    0.5    2.6  287.1
    2  5  4 15  3    0.0    1.0    2.4  285.6
    3  5  4 15  6    0.0    2.2    1.5  284.2
    4  5  4 15  9    0.0    2.2    1.9  283.4
    5  5  4 15 12    0.0    1.2    1.9  288.1
    6  5  4 15 15    0.0    0.0    2.0  296.6
    7  5  4 15 18    0.0   -0.2    0.6  300.8
    8  5  4 15 21    0.0   -1.3    0.3  295.8
    9  5  4 16  0    0.0   -2.2   -1.2  289.4
   10  5  4 16  3    0.0   -1.8   -1.8  288.0
   11  5  4 16  6    0.0    0.0   -3.2  286.2
   12  5  4 16  9    0.0    0.1   -2.4  284.8
   13  5  4 16 12    0.0   -0.9   -3.1  289.8
   14  5  4 16 15    0.0   -1.7   -4.1  297.9
   15  5  4 16 18    0.0   -2.6   -5.0  301.3
   16  5  4 16 21    0.0   -2.8   -3.8  298.6
   17  5  4 17  0    0.0   -2.5   -2.8  290.7
   18  5  4 17  3    0.0   -1.9   -2.6  288.5
   19  5  4 17  6    0.0   -1.4   -2.5  286.8
   20  5  4 17  9    0.0   -1.5   -1.5  286.0
   21  5  4 17 12    0.0   -1.1   -1.7  291.3
   22  5  4 17 15    0.0   -0.9   -2.2  299.3
   23  5  4 17 18    0.0   -0.6   -2.3  302.5
   24  5  4 17 21    0.0   -1.7   -1.6  300.2
   25  5  4 18  0    0.0   -1.8   -1.9  293.4
   26  5  4 18  3    0.0   -1.2   -2.1  291.5
   27  5  4 18  6    0.0   -0.5   -2.7  290.7
   28  5  4 18  9    0.0   -0.4   -1.6  289.5
   29  5  4 18 12    0.0    0.6   -1.9  294.5
   30  5  4 18 15    0.0    1.4   -2.3  301.6
   31  5  4 18 18    0.0    1.5   -3.1  304.1
   32  5  4 18 21    0.0    0.2   -1.2  299.1
   33  5  4 19  0    0.0   -0.4   -1.4  295.6
   34  5  4 19  3    0.0    0.0   -1.6  293.8
   35  5  4 19  6    0.0    0.8   -1.5  292.7
   36  5  4 19  9    0.0    0.3    0.6  291.2
   37  5  4 19 12    0.0    0.2    2.2  296.7
   38  5  4 19 15    0.0   -0.6    3.6  302.5
   39  5  4 19 18    0.0   -0.8    4.4  305.1
   40  5  4 19 21    0.0   -1.6    4.1  301.7
   41  5  4 20  0    0.0   -1.6    4.5  294.1
   42  5  4 20  3    0.0   -0.8    4.2  291.8
   43  5  4 20  6    0.0   -0.6    3.9  288.4
   44  5  4 20  9    0.0   -0.2    3.4  285.2
   45  5  4 20 12    0.0   -1.2    2.9  287.1
   46  5  4 20 15    0.0   -1.3    1.8  294.5
   47  5  4 20 18    0.0   -1.4    0.9  299.4
   48  5  4 20 21    0.0   -2.2    0.6  296.4
   49  5  4 21  0    0.0   -3.2    0.9  289.5
   50  5  4 21  3    0.0   -2.6    0.2  286.4
   51  5  4 21  6    0.0   -2.0   -1.5  285.0
   52  5  4 21  9    0.0   -0.9   -1.7  284.0
   53  5  4 21 12    0.0   -1.1   -1.2  289.5
   54  5  4 21 15    0.0   -1.5   -1.9  297.4
   55  5  4 21 18    0.0   -0.7   -2.9  302.2
   56  5  4 21 21    0.0   -1.0   -2.1  299.0
    1  5  4 22  0    0.0   -1.5   -2.6  291.5
    2  5  4 22  3    0.0   -1.0   -2.7  288.9
    3  5  4 22  6    0.0   -0.5   -3.1  287.1
    4  5  4 22  9    0.0   -0.1   -2.4  285.1
    5  5  4 22 12    0.0   -1.4   -2.4  290.4
    6  5  4 22 15    0.0   -0.8   -3.8  298.8
    7  5  4 22 18    0.0   -0.1   -4.8  302.9
    8  5  4 22 21    0.0   -0.2   -2.6  299.8
    9  5  4 23  0    0.0   -1.8   -2.8  292.8
   10  5  4 23  3    0.0   -1.1   -2.8  290.6
   11  5  4 23  6    0.0   -0.6   -2.9  288.4
   12  5  4 23  9    0.0   -0.6   -2.2  287.3
   13  5  4 23 12    0.0    0.0   -2.9  292.5
   14  5  4 23 15    0.0    0.5   -2.9  300.4
   15  5  4 23 18    0.0    0.7   -2.8  303.8
   16  5  4 23 21    0.0   -0.1   -1.8  300.5
   17  5  4 24  0    0.0   -1.2   -2.5  294.5
   18  5  4 24  3    0.2   -0.5   -1.1  291.8
   19  5  4 24  6    2.0   -0.1    1.9  291.0
   20  5  4 24  9    2.0    1.5    5.5  289.8
   21  5  4 24 12    4.4    0.6    9.9  287.6
   22  5  4 24 15    1.7    1.0    9.2  284.4
   23  5  4 24 18    2.4    0.5    8.7  284.0
   24  5  4 24 21    0.0   -1.0    7.1  286.1
   25  5  4 25  0    0.0    0.5    6.2  283.6
   26  5  4 25  3    0.0   -0.1    4.8  281.5
   27  5  4 25  6    0.0    0.9    4.8  280.0
   28  5  4 25  9    0.0    0.9    4.0  278.6
   29  5  4 25 12    0.0    1.3    4.3  279.9
   30  5  4 25 15    0.0   -0.5    4.3  285.2
   31  5  4 25 18    0.0   -1.3    4.4  287.8
   32  5  4 25 21    0.0   -1.4    2.6  284.7
   33  5  4 26  0    0.0   -1.8    2.2  279.7
   34  5  4 26  3    0.0   -1.3    1.3  278.0
   35  5  4 26  6    0.0   -1.3    1.1  278.5
   36  5  4 26  9    0.0   -1.2    0.8  278.6
   37  5  4 26 12    0.0   -1.9   -0.4  281.5
   38  5  4 26 15    0.0   -1.7   -0.8  287.6
   39  5  4 26 18    0.0   -1.2   -1.4  290.0
   40  5  4 26 21    0.0   -2.6   -0.5  286.4
   41  5  4 27  0    0.0   -1.9   -0.2  282.9
   42  5  4 27  3    0.0   -1.5   -0.9  281.5
   43  5  4 27  6    0.0   -0.6   -0.9  279.0
   44  5  4 27  9    0.0   -0.3   -1.5  279.4
   45  5  4 27 12    0.0    0.1   -1.8  284.7
   46  5  4 27 15    0.0    0.0   -2.3  291.3
   47  5  4 27 18    0.0    0.1   -2.4  294.6
   48  5  4 27 21    0.0   -1.0   -1.4  290.1
   49  5  4 28  0    0.0   -2.3   -1.8  285.0
   50  5  4 28  3    0.0   -2.0   -2.0  283.0
   51  5  4 28  6    0.0   -1.7   -2.5  281.7
   52  5  4 28  9    0.0   -1.1   -1.9  280.2
   53  5  4 28 12    0.0   -0.9   -1.4  284.8
   54  5  4 28 15    0.0   -0.5   -2.2  292.6
   55  5  4 28 18    0.0    0.0   -1.5  296.5
   56  5  4 28 21    0.0   -0.4    0.0  289.9
    1  5  4 29  0    0.0   -1.7    1.7  288.9
    2  5  4 29  3    0.0   -1.2    0.9  287.5
    3  5  4 29  6    0.0   -0.4    0.7  284.6
    4  5  4 29  9    0.0    0.6    0.9  283.7
    5  5  4 29 12    0.0    1.1    2.0  288.4
    6  5  4 29 15    0.0    0.6    2.0  295.1
    7  5  4 29 18    0.0    0.0    1.2  298.8
    8  5  4 29 21    0.0   -0.9    0.4  293.0
    9  5  4 30  0    0.0   -2.0   -1.2  288.8
   10  5  4 30  3    0.0   -1.8   -1.5  287.2
   11  5  4 30  6    0.0   -1.4   -2.0  285.6
   12  5  4 30  9    0.0   -0.9   -2.0  284.3
   13  5  4 30 12    0.0   -0.9   -2.5  289.5
   14  5  4 30 15    0.0   -0.1   -4.5  297.6
   15  5  4 30 18    0.0   -0.2   -4.8  301.0
   16  5  4 30 21    0.0   -0.4   -2.9  297.2
    1  5  5  1  0    0.0   -1.5   -3.2  290.6
    2  5  5  1  3    0.0   -0.8   -3.4  289.0
    3  5  5  1  6    0.0   -0.8   -4.4  287.2
    4  5  5  1  9    0.0   -0.8   -2.9  285.7
    5  5  5  1 12    0.0   -2.1   -3.6  290.0
    6  5  5  1 15    0.0   -1.1   -5.3  298.3
    7  5  5  1 18    0.0   -1.9   -5.8  301.8
    8  5  5  1 21    0.0   -1.8   -3.5  298.6
    9  5  5  2  0    0.0   -2.7   -3.7  292.1
   10  5  5  2  3    0.0   -2.1   -3.6  290.3
   11  5  5  2  6    0.0   -1.8   -3.9  288.3
   12  5  5  2  9    0.0   -1.9   -3.1  287.4
   13  5  5  2 12    0.0   -2.0   -5.1  291.0
   14  5  5  2 15    0.0   -1.3   -6.4  298.5
   15  5  5  2 18    0.0   -2.0   -7.1  302.1
   16  5  5  2 21    0.0   -1.6   -4.2  299.5
   17  5  5  3  0    0.0   -2.4   -3.6  293.8
   18  5  5  3  3    0.0   -2.4   -3.9  292.5
   19  5  5  3  6    0.0   -2.4   -4.5  290.8
   20  5  5  3  9    0.0   -2.3   -4.2  290.3
   21  5  5  3 12    0.0   -1.6   -5.6  293.6
   22  5  5  3 15    0.0   -1.8   -6.9  300.1
   23  5  5  3 18    0.0   -1.8   -8.4  302.9
   24  5  5  3 21    0.0   -2.2   -5.2  300.5
   25  5  5  4  0    0.0   -2.6   -4.4  295.4
   26  5  5  4  3    0.0   -2.7   -4.5  294.5
   27  5  5  4  6    0.0   -3.1   -5.1  293.4
   28  5  5  4  9    0.0   -2.1   -3.9  293.1
   29  5  5  4 12    0.0   -1.1   -6.4  295.4
   30  5  5  4 15    0.0    0.6   -5.5  301.4
   31  5  5  4 18    0.0    0.2   -4.2  303.8
   32  5  5  4 21    0.0    0.1   -1.8  299.1
   33  5  5  5  0    0.0   -1.1   -1.1  295.7
   34  5  5  5  3    0.5   -2.0    2.5  295.1
   35  5  5  5  6    1.0   -2.6    5.1  293.2
   36  5  5  5  9    0.0   -2.6    7.2  291.5
   37  5  5  5 12    0.0   -0.9    7.4  290.4
   38  5  5  5 15    0.0   -1.5    6.4  291.8
   39  5  5  5 18    0.0   -1.2    6.3  291.5
   40  5  5  5 21    0.0   -1.5    6.1  290.0
   41  5  5  6  0    0.0   -1.8    6.8  289.0
   42  5  5  6  3    0.0   -1.1    5.9  288.2
   43  5  5  6  6    0.0   -0.4    5.8  286.4
   44  5  5  6  9    0.0    0.9    5.6  284.3
   45  5  5  6 12    0.0    1.2    6.5  284.2
   46  5  5  6 15    0.0    0.1    6.2  288.8
   47  5  5  6 18    0.0    1.1    7.4  290.5
   48  5  5  6 21    0.0    0.1    6.0  288.5
   49  5  5  7  0    0.0    0.7    4.1  283.6
   50  5  5  7  3    0.0    0.7    3.8  282.0
   51  5  5  7  6    0.0    0.6    3.6  279.5
   52  5  5  7  9    0.0    0.6    3.1  277.4
   53  5  5  7 12    0.0    0.2    3.1  279.9
   54  5  5  7 15    0.0   -0.9    2.0  288.0
   55  5  5  7 18    0.0   -1.7    1.5  292.1
   56  5  5  7 21    0.0   -2.9    0.6  288.5
    1  5  5  8  0    0.0   -3.1    0.4  283.4
    2  5  5  8  3    0.0   -2.9   -0.4  281.8
    3  5  5  8  6    0.0   -2.2   -0.9  281.0
    4  5  5  8  9    0.0   -1.9   -0.3  281.0
    5  5  5  8 12    0.0   -2.9   -0.3  284.0
    6  5  5  8 15    0.0   -3.4   -1.1  288.7
    7  5  5  8 18    0.0   -2.6    0.1  289.8
    8  5  5  8 21    0.0   -2.2    0.8  289.1
    9  5  5  9  0    0.0   -1.8    1.0  288.0
   10  5  5  9  3    0.2   -1.3    0.6  287.7
   11  5  5  9  6    0.5   -0.7    0.4  287.9
   12  5  5  9  9    0.0   -0.4   -0.6  287.5
   13  5  5  9 12    0.0   -1.4   -0.9  289.0
   14  5  5  9 15    0.0   -1.3   -2.4  295.3
   15  5  5  9 18    0.0    0.2   -4.0  298.2
   16  5  5  9 21    0.0    0.0   -2.5  294.4
   17  5  5 10  0    0.0   -1.6   -3.1  289.5
   18  5  5 10  3    0.0   -0.8   -3.1  287.9
   19  5  5 10  6    0.0   -2.4   -4.3  287.8
   20  5  5 10  9    0.0   -1.2   -3.7  288.2
   21  5  5 10 12    0.0   -1.8   -4.6  290.4
   22  5  5 10 15    0.0    0.4   -4.9  296.9
   23  5  5 10 18    0.0    0.2   -3.9  301.0
   24  5  5 10 21    0.0    0.1   -1.0  294.8
   25  5  5 11  0    0.0    0.0    2.0  293.4
   26  5  5 11  3    0.0    0.4    3.4  292.6
   27  5  5 11  6    0.0    0.8    5.1  289.8
   28  5  5 11  9    0.0   -0.4    5.0  287.8
   29  5  5 11 12    0.0   -0.5    4.9  287.8
   30  5  5 11 15    0.0   -1.9    4.1  293.3
   31  5  5 11 18    0.0   -2.6    1.2  296.6
   32  5  5 11 21    0.0   -3.3   -0.4  293.0
   33  5  5 12  0    0.0   -3.0   -0.5  287.5
   34  5  5 12  3    0.0   -2.5   -1.6  286.1
   35  5  5 12  6    0.0   -2.9   -1.8  286.1
   36  5  5 12  9    0.0   -1.8   -0.9  287.8
   37  5  5 12 12    0.0   -1.5   -1.3  290.6
   38  5  5 12 15    0.0    0.2   -3.4  298.8
   39  5  5 12 18    0.0    0.1   -3.5  301.1
   40  5  5 12 21    0.0   -1.6   -2.1  299.2
   41  5  5 13  0    0.0   -2.9   -1.7  295.1
   42  5  5 13  3    0.0   -1.9   -0.5  294.1
   43  5  5 13  6    0.0   -2.0    1.0  294.0
   44  5  5 13  9    0.0   -1.9    1.5  294.5
   45  5  5 13 12    0.0   -1.5    2.2  295.0
   46  5  5 13 15    0.0   -2.1    1.6  300.6
   47  5  5 13 18    1.1   -0.4    2.4  299.4
   48  5  5 13 21    1.0   -0.7    2.9  297.6
   49  5  5 14  0    1.0   -0.4    3.8  294.1
   50  5  5 14  3    0.0   -0.2    4.5  293.3
   51  5  5 14  6    0.0    1.8    5.5  291.0
   52  5  5 14  9    0.0    2.4    5.8  288.9
   53  5  5 14 12    0.0    1.9    8.2  289.5
   54  5  5 14 15    0.0    0.8    7.1  291.4
   55  5  5 14 18    0.0    0.1    6.1  292.4
   56  5  5 14 21    0.0   -1.2    5.5  290.8
    1  5  5 15  0    0.0    0.3    4.8  286.5
    2  5  5 15  3    0.0   -0.4    3.8  285.0
    3  5  5 15  6    0.0   -0.5    3.2  282.1
    4  5  5 15  9    0.0    0.6    3.6  280.9
    5  5  5 15 12    0.0   -0.9    5.4  282.6
    6  5  5 15 15    0.0   -0.5    4.3  289.2
    7  5  5 15 18    0.0    0.0    5.3  292.6
    8  5  5 15 21    0.0    0.2    5.0  290.1
    9  5  5 16  0    0.0    0.2    4.9  285.1
   10  5  5 16  3    0.0    0.7    3.3  282.5
   11  5  5 16  6    0.0    0.3    3.0  280.7
   12  5  5 16  9    0.0    1.1    2.5  279.2
   13  5  5 16 12    0.0   -0.6    3.6  279.8
   14  5  5 16 15    0.0   -1.6    2.6  287.1
   15  5  5 16 18    0.0   -1.5    1.6  291.6
   16  5  5 16 21    0.0   -2.8    0.0  287.7
   17  5  5 17  0    0.0   -2.4   -0.2  282.7
   18  5  5 17  3    0.0   -1.7   -1.3  281.1
   19  5  5 17  6    0.0   -1.4   -2.2  281.2
   20  5  5 17  9    0.0   -0.2   -2.1  280.7
   21  5  5 17 12    0.0   -1.6   -2.3  283.1
   22  5  5 17 15    0.0    0.0   -3.2  288.0
   23  5  5 17 18    0.0   -0.6   -4.1  292.6
   24  5  5 17 21    0.0   -1.1   -3.0  292.5
   25  5  5 18  0    0.0   -1.6   -2.4  285.9
   26  5  5 18  3    0.0    0.5   -2.6  285.1
   27  5  5 18  6    0.0    0.4   -2.7  284.3
   28  5  5 18  9    0.0    1.2   -2.5  284.4
   29  5  5 18 12    0.0   -1.1   -1.8  286.2
   30  5  5 18 15    0.0   -0.7   -1.7  295.0
   31  5  5 18 18    0.0    1.9   -3.0  299.6
   32  5  5 18 21    0.0    0.2   -2.1  291.9
   33  5  5 19  0    0.0   -0.7   -3.8  289.9
   34  5  5 19  3    0.0    1.5   -3.5  288.3
   35  5  5 19  6    0.0    0.8   -3.0  287.2
   36  5  5 19  9    0.0    2.9    3.0  286.0
   37  5  5 19 12    0.0   -0.3    7.4  286.2
   38  5  5 19 15    0.0   -0.6    6.7  291.4
   39  5  5 19 18    0.0   -0.2    3.7  294.4
   40  5  5 19 21    0.0   -1.5    2.4  289.4
   41  5  5 20  0    0.0   -1.8    2.8  284.4
   42  5  5 20  3    0.0   -0.4    2.6  282.4
   43  5  5 20  6    0.0   -1.1    3.6  282.1
   44  5  5 20  9    0.0   -0.2    4.4  281.3
   45  5  5 20 12    0.0    0.1    6.1  283.6
   46  5  5 20 15    0.0   -0.4    6.6  290.0
   47  5  5 20 18    0.0    0.0    6.2  291.6
   48  5  5 20 21    0.0   -0.1    3.4  288.0
   49  5  5 21  0    0.0    0.3    3.6  281.8
   50  5  5 21  3    0.0    0.9    1.8  278.8
   51  5  5 21  6    0.0    1.5    0.6  278.0
   52  5  5 21  9    0.0    2.7    2.0  278.6
   53  5  5 21 12    0.0    2.5    1.9  280.7
   54  5  5 21 15    0.0    3.9    2.0  289.0
   55  5  5 21 18    0.0    3.8    0.4  292.0
   56  5  5 21 21    0.0    2.1   -0.1  285.0
    1  5  5 22  0    0.0    2.1   -1.6  281.5
    2  5  5 22  3    0.0    2.3   -1.6  281.0
    3  5  5 22  6    0.0    1.3   -2.8  279.5
    4  5  5 22  9    0.0    1.8   -2.9  278.7
    5  5  5 22 12    0.0    0.9   -2.9  282.1
    6  5  5 22 15    0.0    1.4   -4.9  292.0
    7  5  5 22 18    0.0    1.1   -6.2  295.6
    8  5  5 22 21    0.0    0.0   -3.9  291.1
    9  5  5 23  0    0.0   -1.1   -4.7  286.1
   10  5  5 23  3    0.0   -0.7   -5.1  284.5
   11  5  5 23  6    0.0   -1.5   -5.5  283.1
   12  5  5 23  9    0.0   -1.1   -5.2  283.2
   13  5  5 23 12    0.0    0.0   -5.5  284.8
   14  5  5 23 15    0.0    0.0   -7.4  291.9
   15  5  5 23 18    0.0    0.9   -6.9  296.2
   16  5  5 23 21    0.0   -0.6   -3.1  292.3
   17  5  5 24  0    0.0   -1.0   -3.6  286.6
   18  5  5 24  3    0.0   -0.4   -3.2  284.3
   19  5  5 24  6    0.0    0.4   -2.2  282.8
   20  5  5 24  9    0.0    1.3    1.4  284.4
   21  5  5 24 12    0.0    1.9    4.1  288.3
   22  5  5 24 15    0.0   -0.2    7.4  296.1
   23  5  5 24 18    0.0   -0.4    7.4  297.6
   24  5  5 24 21    0.0   -0.1    4.6  293.8
   25  5  5 25  0    0.0    0.0    3.6  288.0
   26  5  5 25  3    0.0    0.7    3.4  285.4
   27  5  5 25  6    0.0    0.0    3.2  283.2
   28  5  5 25  9    0.0    0.1    2.7  280.6
   29  5  5 25 12    0.0    0.1    1.4  282.6
   30  5  5 25 15    0.0   -0.5    1.0  290.7
   31  5  5 25 18    0.0   -2.2   -1.9  294.5
   32  5  5 25 21    0.0   -2.0   -2.0  290.0
   33  5  5 26  0    0.0   -2.1   -3.4  286.5
   34  5  5 26  3    0.0   -1.4   -3.5  285.0
   35  5  5 26  6    0.0   -1.7   -2.9  282.8
   36  5  5 26  9    0.0   -1.2   -1.0  279.0
   37  5  5 26 12    0.0   -0.8   -2.2  284.5
   38  5  5 26 15    0.0    0.0   -2.6  293.0
   39  5  5 26 18    0.0    0.0   -3.8  297.3
   40  5  5 26 21    0.0   -1.3   -2.4  292.0
   41  5  5 27  0    0.0   -1.6   -2.9  288.3
   42  5  5 27  3    0.0   -1.9   -3.2  286.9
   43  5  5 27  6    0.0   -2.4   -3.6  285.4
   44  5  5 27  9    0.0   -1.9   -2.6  284.2
   45  5  5 27 12    0.0   -2.4   -3.0  286.8
   46  5  5 27 15    0.0   -0.4   -4.1  294.9
   47  5  5 27 18    0.0   -1.0   -4.9  299.1
   48  5  5 27 21    0.0   -1.4   -2.8  295.6
   49  5  5 28  0    0.0   -2.3   -3.2  291.5
   50  5  5 28  3    0.0   -2.2   -3.5  290.2
   51  5  5 28  6    0.0   -2.4   -3.9  288.2
   52  5  5 28  9    0.0   -2.1   -3.2  288.0
   53  5  5 28 12    0.0   -3.0   -4.1  291.6
   54  5  5 28 15    0.0   -0.9   -5.8  298.7
   55  5  5 28 18    0.0   -1.4   -7.8  303.4
   56  5  5 28 21    0.0   -1.0   -4.6  300.8
    1  5  5 29  0    0.0   -1.1   -3.7  296.9
    2  5  5 29  3    0.0   -1.2   -4.2  296.2
    3  5  5 29  6    0.0   -2.4   -4.9  294.9
    4  5  5 29  9    0.0   -0.6   -3.4  294.2
    5  5  5 29 12    0.0    0.0   -4.3  296.1
    6  5  5 29 15    0.0    3.0   -3.1  300.8
    7  5  5 29 18    0.0    3.4    2.1  301.2
    8  5  5 29 21    1.2   -0.5    7.0  297.7
    9  5  5 30  0    1.5   -1.0    8.9  293.8
   10  5  5 30  3    0.0   -1.7    6.5  291.2
   11  5  5 30  6    0.0   -1.1    4.4  286.8
   12  5  5 30  9    0.0   -0.6    3.9  283.5
   13  5  5 30 12    0.0    0.7    2.9  283.0
   14  5  5 30 15    0.0   -2.6    2.4  290.2
   15  5  5 30 18    0.0   -3.4    1.7  294.0
   16  5  5 30 21    0.0   -2.4    1.5  288.2
   17  5  5 31  0    0.0   -2.6    0.5  284.7
   18  5  5 31  3    0.0   -2.7    0.6  284.0
   19  5  5 31  6    0.0   -1.9   -0.8  284.5
   20  5  5 31  9    0.0   -1.6   -0.9  286.3
   21  5  5 31 12    0.0   -0.6   -0.4  289.1
   22  5  5 31 15    0.0   -0.7   -2.8  293.5
   23  5  5 31 18    0.0   -0.8   -3.5  296.1
   24  5  5 31 21    0.0   -0.3   -2.1  293.9
    1  5  6  1  0    0.0   -2.5   -1.6  293.1
    2  5  6  1  3    0.0   -3.1   -2.4  292.2
    3  5  6  1  6    0.5   -2.1   -3.6  292.4
    4  5  6  1  9    0.5    0.0   -3.7  292.8
    5  5  6  1 12    0.0   -0.9   -3.8  293.3
    6  5  6  1 15    0.0   -0.3   -5.6  296.0
    7  5  6  1 18    0.0   -0.8   -6.1  296.1
    8  5  6  1 21    0.0   -0.8   -3.8  295.7
    9  5  6  2  0    0.0   -0.8   -3.9  295.8
   10  5  6  2  3    0.0   -1.3   -4.4  294.9
   11  5  6  2  6    0.5   -0.7   -5.2  294.6
   12  5  6  2  9    0.0   -0.4   -5.5  295.1
   13  5  6  2 12    0.0   -1.9   -4.6  296.8
   14  5  6  2 15    0.0    0.6   -7.2  302.0
   15  5  6  2 18    0.0    1.1   -4.6  301.8
   16  5  6  2 21    0.0   -0.2   -4.1  299.8
   17  5  6  3  0    0.0    0.2   -3.6  298.0
   18  5  6  3  3    0.0    0.6   -2.6  295.8
   19  5  6  3  6    0.0    0.4   -0.9  295.0
   20  5  6  3  9    3.4    1.5    5.2  293.0
   21  5  6  3 12    7.8    1.6    6.6  289.1
   22  5  6  3 15    1.0    0.8    5.3  287.5
   23  5  6  3 18    1.0   -0.8    2.6  289.3
   24  5  6  3 21    0.5   -0.8    2.9  288.5
   25  5  6  4  0    1.0   -0.2    3.0  288.7
   26  5  6  4  3    0.0    0.4    3.3  288.2
   27  5  6  4  6    0.0    0.2    3.6  287.4
   28  5  6  4  9    0.0   -0.2    3.6  286.9
   29  5  6  4 12    0.0   -0.2    2.8  288.0
   30  5  6  4 15    0.0   -1.6    3.3  292.6
   31  5  6  4 18    0.0   -0.6    2.2  293.9
   32  5  6  4 21    0.0    0.1    2.1  291.5
   33  5  6  5  0    0.0   -0.2    3.1  288.9
   34  5  6  5  3    0.0   -0.4    2.2  287.2
   35  5  6  5  6    0.0    1.1    2.6  287.5
   36  5  6  5  9    0.0    0.9    3.4  288.5
   37  5  6  5 12    0.0    0.4    4.6  289.2
   38  5  6  5 15    0.0   -1.6    5.3  294.0
   39  5  6  5 18    0.0   -2.1    3.6  295.9
   40  5  6  5 21    0.0   -1.1    2.0  290.4
   41  5  6  6  0    0.0   -1.9    3.0  290.8
   42  5  6  6  3    0.0   -2.5    2.2  289.2
   43  5  6  6  6    0.0   -2.1    0.8  288.5
   44  5  6  6  9    0.5   -2.0    0.3  288.6
   45  5  6  6 12    0.0   -1.2   -1.1  290.0
   46  5  6  6 15    0.5   -2.1   -2.6  291.8
   47  5  6  6 18    1.0    0.1   -2.8  293.8
   48  5  6  6 21    1.0   -0.8   -1.9  293.8
   49  5  6  7  0    1.0   -1.2   -3.5  293.5
   50  5  6  7  3    0.0   -0.5   -2.9  292.8
   51  5  6  7  6    0.0   -1.3   -4.2  293.1
   52  5  6  7  9    0.0   -1.3   -4.9  293.5
   53  5  6  7 12    0.0   -2.2   -4.9  294.2
   54  5  6  7 15    0.0   -0.6   -6.4  299.5
   55  5  6  7 18    0.0   -0.1   -5.4  301.7
   56  5  6  7 21    0.0   -1.0   -3.4  298.0
    1  5  6  8  0    0.0   -1.5   -2.6  295.8
    2  5  6  8  3    0.0   -1.4   -3.1  294.9
    3  5  6  8  6    1.0    0.4   -1.4  293.6
    4  5  6  8  9    1.5    2.4    7.1  291.0
    5  5  6  8 12    2.0    0.9    9.8  287.4
    6  5  6  8 15    0.0   -1.1    8.2  288.9
    7  5  6  8 18    0.0   -2.1    7.4  291.1
    8  5  6  8 21    0.0   -1.2    4.8  288.2
    9  5  6  9  0    0.0   -1.8    4.4  285.6
   10  5  6  9  3    0.0   -1.1    3.6  284.1
   11  5  6  9  6    0.0   -0.6    2.6  283.3
   12  5  6  9  9    0.0   -1.4    2.6  283.4
   13  5  6  9 12    0.0   -0.6    1.1  285.0
   14  5  6  9 15    0.0   -1.5   -0.9  287.5
   15  5  6  9 18    0.0   -1.4   -2.2  291.9
   16  5  6  9 21    0.0   -0.8   -2.1  288.7
   17  5  6 10  0    0.0   -1.6   -1.8  289.5
   18  5  6 10  3    0.0   -1.4   -2.6  289.4
   19  5  6 10  6    0.0    0.3   -3.9  289.6
   20  5  6 10  9    0.0    1.4   -3.3  289.2
   21  5  6 10 12    0.0   -0.4   -4.8  290.9
   22  5  6 10 15    0.0    1.1   -7.0  296.5
   23  5  6 10 18    0.0    1.4   -5.4  298.1
   24  5  6 10 21    0.0    1.8   -1.3  292.9
   25  5  6 11  0    0.0    0.6    2.2  292.1
   26  5  6 11  3    0.0   -1.0    5.5  291.5
   27  5  6 11  6    1.0   -1.3    6.5  288.2
   28  5  6 11  9    1.0    0.0    5.9  286.9
   29  5  6 11 12    1.0   -0.8    5.1  286.5
   30  5  6 11 15    0.0   -1.3    4.9  287.6
   31  5  6 11 18    0.0   -1.3    5.2  289.9
   32  5  6 11 21    0.0   -2.1    3.6  287.9
   33  5  6 12  0    0.0   -2.0    3.5  284.0
   34  5  6 12  3    0.0   -1.5    2.5  282.6
   35  5  6 12  6    0.0   -0.8    2.1  281.5
   36  5  6 12  9    0.0   -1.1    2.0  280.5
   37  5  6 12 12    0.0   -2.2    0.9  283.1
   38  5  6 12 15    0.0   -2.5    0.5  289.8
   39  5  6 12 18    0.0   -1.5    0.7  293.1
   40  5  6 12 21    0.0   -2.4    1.9  287.8
   41  5  6 13  0    0.0   -2.7    2.4  288.1
   42  5  6 13  3    0.0    0.1    3.4  286.7
   43  5  6 13  6    0.0    2.1    4.3  286.4
   44  5  6 13  9    0.0    1.3    6.8  285.3
   45  5  6 13 12    0.0    0.2    7.6  283.7
   46  5  6 13 15    0.0    0.0    8.6  285.1
   47  5  6 13 18    0.0   -0.3    8.3  286.2
   48  5  6 13 21    0.0    0.1    6.5  285.7
   49  5  6 14  0    0.0    0.2    6.4  281.8
   50  5  6 14  3    0.0   -0.6    5.2  280.5
   51  5  6 14  6    0.0    0.1    3.7  278.9
   52  5  6 14  9    0.0    0.4    3.6  278.0
   53  5  6 14 12    0.0   -1.6    3.1  278.5
   54  5  6 14 15    0.0   -3.1    0.8  285.0
   55  5  6 14 18    0.0   -2.5    0.9  286.7
   56  5  6 14 21    0.0   -3.0    0.0  284.5
    1  5  6 15  0    0.0   -2.6    0.6  284.1
    2  5  6 15  3    0.0   -1.9    1.2  284.1
    3  5  6 15  6    0.0   -1.8    1.8  284.0
    4  5  6 15  9    0.0   -1.4    2.8  284.2
    5  5  6 15 12    0.0   -0.1    3.4  284.3
    6  5  6 15 15    0.0   -0.9    3.8  285.8
    7  5  6 15 18    0.0    0.0    4.5  286.5
    8  5  6 15 21    0.0    0.0    4.2  286.4
    9  5  6 16  0    0.0    0.6    4.4  284.1
   10  5  6 16  3    0.0    0.9    3.9  282.5
   11  5  6 16  6    0.0    1.4    3.9  282.6
   12  5  6 16  9    0.0    1.2    3.4  283.2
   13  5  6 16 12    0.0    0.5    2.9  283.8
   14  5  6 16 15    0.0    0.4    2.1  287.5
   15  5  6 16 18    0.0    1.2    3.8  290.5
   16  5  6 16 21    0.0   -0.6    3.0  286.5
   17  5  6 17  0    0.0   -0.9    2.6  284.5
   18  5  6 17  3    0.0   -0.2    2.1  284.5
   19  5  6 17  6    0.0    1.2    3.0  282.9
   20  5  6 17  9    0.0    1.0    2.8  281.5
   21  5  6 17 12    0.0    0.8    3.1  282.4
   22  5  6 17 15    0.0    0.5    3.1  289.0
   23  5  6 17 18    0.0    0.5    2.3  291.5
   24  5  6 17 21    0.0    0.0    1.9  285.7
   25  5  6 18  0    0.0   -0.9    2.1  284.5
   26  5  6 18  3    0.0   -1.6    1.8  283.5
   27  5  6 18  6    0.0   -0.7    1.4  282.2
   28  5  6 18  9    0.0   -0.8    1.2  281.5
   29  5  6 18 12    0.0   -0.7    1.5  284.0
   30  5  6 18 15    0.0   -0.2    1.8  289.2
   31  5  6 18 18    0.0   -0.2    3.4  290.9
   32  5  6 18 21    0.0   -1.4    2.6  286.1
   33  5  6 19  0    0.0    0.0    2.9  285.0
   34  5  6 19  3    0.0   -0.3    2.8  282.9
   35  5  6 19  6    0.0   -0.6    3.9  282.0
   36  5  6 19  9    0.0   -0.6    3.9  281.0
   37  5  6 19 12    0.0   -1.0    4.2  281.5
   38  5  6 19 15    0.0   -0.1    3.7  285.9
   39  5  6 19 18    0.0    0.6    4.9  288.1
   40  5  6 19 21    0.0   -1.0    3.7  284.7
   41  5  6 20  0    0.0   -1.4    4.4  281.5
   42  5  6 20  3    0.0   -0.7    3.1  280.0
   43  5  6 20  6    0.0    0.0    2.1  279.0
   44  5  6 20  9    0.0   -0.3    2.5  278.6
   45  5  6 20 12    0.0   -0.5    2.8  279.5
   46  5  6 20 15    0.0   -1.6    1.8  285.1
   47  5  6 20 18    0.0   -1.4    2.4  287.5
   48  5  6 20 21    0.0   -2.8    2.0  283.8
   49  5  6 21  0    0.0   -2.2    0.4  280.4
   50  5  6 21  3    0.0   -2.3    0.0  279.4
   51  5  6 21  6    0.0   -2.2   -0.2  279.0
   52  5  6 21  9    0.0   -2.6   -0.9  277.6
   53  5  6 21 12    0.0   -1.6   -1.9  279.4
   54  5  6 21 15    0.0   -2.2   -3.2  285.7
   55  5  6 21 18    0.0   -2.1   -3.1  288.5
   56  5  6 21 21    0.0   -3.3   -1.4  285.1
    1  5  6 22  0    0.0   -3.8   -1.8  282.1
    2  5  6 22  3    0.0   -2.6   -1.7  281.9
    3  5  6 22  6    0.0   -2.4   -1.3  279.4
    4  5  6 22  9    0.0   -2.1   -0.8  278.3
    5  5  6 22 12    0.0   -1.1   -0.7  280.3
    6  5  6 22 15    0.0    0.4   -1.3  286.8
    7  5  6 22 18    0.0   -1.1   -0.4  289.0
    8  5  6 22 21    0.0   -1.1   -0.9  283.4
    9  5  6 23  0    0.0   -2.4   -0.3  282.8
   10  5  6 23  3    0.0   -2.1   -1.0  281.2
   11  5  6 23  6    0.0   -1.9   -1.2  280.1
   12  5  6 23  9    0.0   -1.6   -1.3  279.6
   13  5  6 23 12    0.0   -2.6   -1.9  282.1
   14  5  6 23 15    0.0   -1.7   -2.9  289.0
   15  5  6 23 18    0.0   -1.0   -3.1  291.4
   16  5  6 23 21    0.0   -1.8   -1.6  285.9
   17  5  6 24  0    0.0   -2.5   -1.2  284.0
   18  5  6 24  3    0.0   -2.2   -1.8  282.5
   19  5  6 24  6    0.0   -2.2   -1.8  281.5
   20  5  6 24  9    0.0   -1.2   -1.5  280.8
   21  5  6 24 12    0.0   -0.8   -1.2  283.7
   22  5  6 24 15    0.0   -0.5   -2.5  290.0
   23  5  6 24 18    0.0   -1.0   -2.6  292.0
   24  5  6 24 21    0.0   -2.1   -1.2  288.0
   25  5  6 25  0    0.0   -2.2   -0.9  288.1
   26  5  6 25  3    0.0   -2.2   -1.3  287.8
   27  5  6 25  6    0.0   -2.7   -0.7  287.5
   28  5  6 25  9    0.0   -2.6    0.0  287.8
   29  5  6 25 12    1.0   -2.2    0.2  288.6
   30  5  6 25 15    0.0   -2.1    0.8  290.6
   31  5  6 25 18    0.0   -1.2    2.1  293.5
   32  5  6 25 21    0.0   -0.9    3.1  290.1
   33  5  6 26  0    0.0   -0.7    3.9  289.3
   34  5  6 26  3    0.0    1.0    2.9  288.2
   35  5  6 26  6    0.0    2.4    1.9  287.6
   36  5  6 26  9    0.0    2.6    2.8  285.9
   37  5  6 26 12    0.0   -0.2    3.2  285.6
   38  5  6 26 15    0.0    0.0    1.7  289.5
   39  5  6 26 18    0.0   -0.6   -0.8  292.4
   40  5  6 26 21    0.0   -1.7   -1.6  289.6
   41  5  6 27  0    0.0   -1.4   -2.9  288.4
   42  5  6 27  3    0.0   -1.4   -3.6  288.2
   43  5  6 27  6    0.0   -0.8   -4.1  285.8
   44  5  6 27  9    0.0   -1.1   -3.6  285.0
   45  5  6 27 12    0.0   -1.8   -4.7  286.8
   46  5  6 27 15    0.0   -0.1   -7.5  293.7
   47  5  6 27 18    0.0    0.6   -7.3  297.0
   48  5  6 27 21    0.0    0.1   -3.9  292.8
   49  5  6 28  0    0.0   -1.4   -2.2  288.5
   50  5  6 28  3    0.0   -1.8   -1.9  288.5
   51  5  6 28  6    0.0    0.1    1.9  287.9
   52  5  6 28  9    0.0   -0.9    4.0  288.9
   53  5  6 28 12    0.0   -2.3    5.6  289.0
   54  5  6 28 15    0.0   -3.4    5.4  289.4
   55  5  6 28 18    0.0   -5.0    2.4  290.5
   56  5  6 28 21    0.0   -3.0    1.9  287.8
    1  5  6 29  0    0.0   -4.5    1.8  286.9
    2  5  6 29  3    0.0   -3.2   -0.9  286.8
    3  5  6 29  6    0.0   -0.3   -1.9  286.9
    4  5  6 29  9    0.0   -0.5   -1.6  287.3
    5  5  6 29 12    0.0    0.9   -2.9  289.5
    6  5  6 29 15    0.0    1.5   -6.4  296.0
    7  5  6 29 18    0.0    1.6   -3.0  297.4
    8  5  6 29 21    0.0    0.9   -1.1  290.4
    9  5  6 30  0    0.0   -0.5    0.7  289.7
   10  5  6 30  3    0.0   -0.6    2.8  290.1
   11  5  6 30  6    0.0   -0.8    2.8  290.0
   12  5  6 30  9    0.0   -0.4    2.0  289.0
   13  5  6 30 12    0.0    0.5    0.5  289.7
   14  5  6 30 15    0.0   -1.2   -2.8  296.1
   15  5  6 30 18    0.0   -1.8   -3.9  297.5
   16  5  6 30 21    0.0   -2.8   -2.8  293.9
    1  5  7  1  0    0.0   -1.6   -2.4  290.8
    2  5  7  1  3    0.0   -2.4   -1.6  290.6
    3  5  7  1  6    0.0   -1.9   -1.9  291.9
    4  5  7  1  9    0.0   -1.8   -2.8  293.0
    5  5  7  1 12    0.0   -1.0   -4.2  296.0
    6  5  7  1 15    0.0    1.6   -5.8  301.3
    7  5  7  1 18    0.0    1.8   -3.6  300.2
    8  5  7  1 21    0.0    0.5   -0.9  297.8
    9  5  7  2  0    0.0    0.2   -1.0  297.0
   10  5  7  2  3    0.5   -1.0   -1.9  296.0
   11  5  7  2  6    1.0   -0.2   -3.2  295.2
   12  5  7  2  9    0.5    0.6   -3.5  295.4
   13  5  7  2 12    1.0    1.8   -4.4  296.0
   14  5  7  2 15    0.0    1.6   -5.2  301.8
   15  5  7  2 18    0.0    2.7   -1.9  304.0
   16  5  7  2 21    0.0   -0.2    3.8  299.1
   17  5  7  3  0    0.0   -0.6    7.0  294.8
   18  5  7  3  3    0.5   -2.0    5.8  292.4
   19  5  7  3  6    2.0   -0.8    4.0  290.5
   20  5  7  3  9    0.2   -1.7    4.5  289.7
   21  5  7  3 12    0.0   -1.2    3.7  290.4
   22  5  7  3 15    0.0   -2.6    4.4  293.5
   23  5  7  3 18    0.0    0.0    3.9  293.9
   24  5  7  3 21    0.0   -2.9    4.9  293.0
   25  5  7  4  0    0.0   -1.9    4.6  288.9
   26  5  7  4  3    0.0   -1.4    4.8  286.5
   27  5  7  4  6    0.0   -1.5    4.5  284.9
   28  5  7  4  9    0.0   -1.5    5.8  284.4
   29  5  7  4 12    0.0   -2.0    7.4  284.4
   30  5  7  4 15    0.0   -1.5    7.6  287.8
   31  5  7  4 18    0.0   -0.2    6.8  288.8
   32  5  7  4 21    0.0    0.1    4.8  284.9
   33  5  7  5  0    0.0    0.9    4.0  282.1
   34  5  7  5  3    0.0   -0.1    3.1  280.5
   35  5  7  5  6    0.0   -1.3    1.8  278.6
   36  5  7  5  9    0.0   -1.1    1.4  277.2
   37  5  7  5 12    0.0   -1.1    1.8  280.3
   38  5  7  5 15    0.0   -0.9    2.5  286.3
   39  5  7  5 18    0.0   -0.3    3.8  288.7
   40  5  7  5 21    0.0   -0.8    2.9  284.5
   41  5  7  6  0    0.0   -1.2    2.2  280.7
   42  5  7  6  3    0.0   -1.9    2.4  280.4
   43  5  7  6  6    0.0   -2.0    1.4  278.9
   44  5  7  6  9    0.0   -2.0    1.6  276.8
   45  5  7  6 12    0.0   -1.5    0.9  278.0
   46  5  7  6 15    0.0   -2.4    0.6  283.4
   47  5  7  6 18    0.0   -2.6   -0.4  286.0
   48  5  7  6 21    0.0   -2.4   -0.6  281.5
   49  5  7  7  0    0.0   -2.6   -0.4  279.0
   50  5  7  7  3    0.0   -3.1   -1.2  277.5
   51  5  7  7  6    0.0   -3.2   -1.9  276.5
   52  5  7  7  9    0.0   -3.3   -2.1  275.9
   53  5  7  7 12    0.0   -2.4   -3.5  277.7
   54  5  7  7 15    0.0   -3.4   -6.0  285.0
   55  5  7  7 18    0.0   -3.4   -5.8  288.0
   56  5  7  7 21    0.0   -3.6   -3.4  284.8
    1  5  7  8  0    0.0   -3.9   -3.9  282.1
    2  5  7  8  3    0.0   -3.6   -4.7  281.5
    3  5  7  8  6    0.0   -2.8   -3.9  281.0
    4  5  7  8  9    0.0   -3.2   -4.4  282.1
    5  5  7  8 12    0.0   -1.6   -2.9  283.7
    6  5  7  8 15    0.0   -2.5   -3.6  288.9
    7  5  7  8 18    0.0   -1.0   -1.6  291.1
    8  5  7  8 21    0.0   -1.4    0.8  285.5
    9  5  7  9  0    0.0   -3.2   -0.6  287.2
   10  5  7  9  3    0.0   -1.1   -0.7  283.6
   11  5  7  9  6    0.0   -1.4   -1.1  285.1
   12  5  7  9  9    0.0   -1.5   -2.1  285.0
   13  5  7  9 12    0.0   -1.3   -1.8  284.2
   14  5  7  9 15    0.0   -1.4   -2.1  290.4
   15  5  7  9 18    0.0   -1.4   -1.9  293.0
   16  5  7  9 21    0.0   -2.2   -0.9  288.4
   17  5  7 10  0    0.0   -3.5   -1.6  286.4
   18  5  7 10  3    0.0   -2.0   -2.5  284.7
   19  5  7 10  6    0.0   -1.4   -3.0  283.8
   20  5  7 10  9    0.0   -1.8   -2.2  283.2
   21  5  7 10 12    0.0   -1.8   -2.1  285.8
   22  5  7 10 15    0.0   -0.3   -3.4  291.5
   23  5  7 10 18    0.0   -0.4   -2.9  295.3
   24  5  7 10 21    0.0   -0.8   -1.5  289.6
   25  5  7 11  0    0.0   -1.5   -0.8  287.3
   26  5  7 11  3    0.0   -1.5   -0.5  286.6
   27  5  7 11  6    0.0   -0.9   -0.9  286.1
   28  5  7 11  9    0.0    0.2    0.5  286.1
   29  5  7 11 12    0.0    0.8    0.4  289.0
   30  5  7 11 15    0.0   -1.5    0.5  293.7
   31  5  7 11 18    0.0   -3.0   -1.1  295.4
   32  5  7 11 21    0.0   -3.1   -0.5  292.3
   33  5  7 12  0    0.0   -3.5   -1.4  288.9
   34  5  7 12  3    0.0   -3.5   -2.0  287.8
   35  5  7 12  6    0.0   -3.7   -3.5  286.8
   36  5  7 12  9    0.0   -3.2   -3.1  287.0
   37  5  7 12 12    0.0   -3.5   -5.6  289.8
   38  5  7 12 15    0.0   -3.7   -6.8  295.0
   39  5  7 12 18    0.0   -1.7   -7.5  297.4
   40  5  7 12 21    0.0   -2.8   -4.1  294.9
   41  5  7 13  0    0.0   -3.9   -3.9  291.7
   42  5  7 13  3    0.0   -3.1   -3.5  290.2
   43  5  7 13  6    0.0   -3.2   -5.1  290.8
   44  5  7 13  9    0.0   -1.8   -3.9  290.6
   45  5  7 13 12    0.0   -1.5   -4.2  291.1
   46  5  7 13 15    0.0   -1.5   -4.4  294.0
   47  5  7 13 18    0.0   -0.9   -4.1  298.2
   48  5  7 13 21    0.0   -1.4   -1.9  295.8
   49  5  7 14  0    0.0   -1.4   -3.0  292.4
   50  5  7 14  3    0.0   -2.8   -2.4  293.0
   51  5  7 14  6    0.0   -3.3   -2.8  292.2
   52  5  7 14  9    0.0   -2.5   -1.5  291.6
   53  5  7 14 12    0.0   -1.1   -3.1  291.2
   54  5  7 14 15    0.0   -0.8   -3.5  297.0
   55  5  7 14 18    0.0   -1.0   -0.6  296.1
   56  5  7 14 21    0.0   -1.5    1.0  293.0
    1  5  7 15  0    3.9    4.0    7.8  287.2
    2  5  7 15  3    7.8    3.7    6.7  282.5
    3  5  7 15  6   17.6    2.3    5.2  282.9
    4  5  7 15  9    2.0    3.6    5.6  282.9
    5  5  7 15 12    2.0    3.6    6.9  282.6
    6  5  7 15 15    0.0    2.0    9.2  284.9
    7  5  7 15 18    0.0    1.9    8.0  284.9
    8  5  7 15 21    0.0    3.8    7.4  282.5
    9  5  7 16  0    0.0    3.9    6.9  281.8
   10  5  7 16  3    0.0    2.3    7.1  281.6
   11  5  7 16  6    0.0    1.8    6.1  281.0
   12  5  7 16  9    0.0    1.6    4.9  280.9
   13  5  7 16 12    1.0    1.4    4.4  279.6
   14  5  7 16 15    1.5    2.0    4.1  279.9
   15  5  7 16 18    2.0    3.6    4.2  282.1
   16  5  7 16 21    0.0    3.1    3.1  282.1
   17  5  7 17  0    0.0    2.9    2.5  280.4
   18  5  7 17  3    0.0    2.1    1.2  279.1
   19  5  7 17  6    0.0    3.3    1.5  278.8
   20  5  7 17  9    0.0    3.1    2.9  278.9
   21  5  7 17 12    0.0    4.6    3.1  279.1
   22  5  7 17 15    0.0    3.8    4.9  284.7
   23  5  7 17 18    0.0    2.8    5.4  287.1
   24  5  7 17 21    0.0    1.2    2.9  283.9
   25  5  7 18  0    0.0    1.0    3.1  280.0
   26  5  7 18  3    0.0    1.6    2.1  279.0
   27  5  7 18  6    0.0    2.7    1.4  278.2
   28  5  7 18  9    0.0    2.2    2.5  277.2
   29  5  7 18 12    0.0    2.1    2.9  278.5
   30  5  7 18 15    0.0    0.9    2.9  285.1
   31  5  7 18 18    0.0    1.1    2.4  287.7
   32  5  7 18 21    0.0    0.4    1.1  281.9
   33  5  7 19  0    0.0   -1.9    0.4  279.4
   34  5  7 19  3    0.0   -2.1   -1.1  278.7
   35  5  7 19  6    0.0   -1.9   -1.9  277.4
   36  5  7 19  9    0.0   -1.1   -2.9  276.6
   37  5  7 19 12    0.0   -1.0   -2.9  278.9
   38  5  7 19 15    0.0   -0.7   -4.2  286.0
   39  5  7 19 18    0.0   -0.7   -4.4  288.9
   40  5  7 19 21    0.0   -1.5   -2.9  284.9
   41  5  7 20  0    0.0   -2.9   -2.9  281.1
   42  5  7 20  3    0.0   -2.5   -3.6  279.5
   43  5  7 20  6    0.0   -2.6   -4.4  278.8
   44  5  7 20  9    0.0   -2.2   -2.9  278.0
   45  5  7 20 12    0.0   -2.0   -2.9  278.9
   46  5  7 20 15    0.0   -2.6   -3.8  286.0
   47  5  7 20 18    0.0   -2.6   -4.1  289.0
   48  5  7 20 21    0.0   -3.2   -1.9  285.5
   49  5  7 21  0    0.0   -3.5   -1.2  281.1
   50  5  7 21  3    0.0   -2.5   -0.8  279.3
   51  5  7 21  6    0.0   -2.4   -0.7  278.8
   52  5  7 21  9    0.0   -1.7    0.7  278.6
   53  5  7 21 12    0.0   -0.6    2.3  282.6
   54  5  7 21 15    0.0    1.8    4.8  287.8
   55  5  7 21 18    0.0    0.0    5.8  290.1
   56  5  7 21 21    0.0    0.0    4.0  285.2
    1  5  7 22  0    0.0    0.4    3.6  285.1
    2  5  7 22  3    0.0    2.4    3.6  283.1
    3  5  7 22  6    0.0    2.9    4.0  280.8
    4  5  7 22  9    0.0    3.1    4.4  279.9
    5  5  7 22 12    0.0    2.6    5.1  280.0
    6  5  7 22 15    0.0    2.5    6.3  285.1
    7  5  7 22 18    0.0    2.2    4.9  287.0
    8  5  7 22 21    0.0    1.2    3.6  284.4
    9  5  7 23  0    0.0    0.6    2.6  279.4
   10  5  7 23  3    0.0    1.0    3.7  278.5
   11  5  7 23  6    0.0    2.4    2.7  276.5
   12  5  7 23  9    0.0    3.6    1.5  275.9
   13  5  7 23 12    0.0    5.2    1.5  277.5
   14  5  7 23 15    0.0    6.0    3.0  284.6
   15  5  7 23 18    0.0    6.3    3.6  287.0
   16  5  7 23 21    0.0    2.1    1.5  280.4
   17  5  7 24  0    0.0    4.0    0.0  282.1
   18  5  7 24  3    0.0    3.4   -0.5  281.1
   19  5  7 24  6    0.0    4.5   -0.6  281.9
   20  5  7 24  9    0.0    3.0    0.5  281.8
   21  5  7 24 12    0.0    2.2    1.6  283.1
   22  5  7 24 15    0.0    4.2    5.1  287.0
   23  5  7 24 18    0.0    3.5    5.8  287.3
   24  5  7 24 21    0.0    1.4    3.5  286.0
   25  5  7 25  0    0.0    1.5    2.6  280.5
   26  5  7 25  3    0.0    3.2    1.4  280.8
   27  5  7 25  6    0.0    3.7    1.4  279.9
   28  5  7 25  9    0.0    3.2    1.0  279.7
   29  5  7 25 12    0.0    2.6    2.0  281.9
   30  5  7 25 15    0.0    1.6    3.9  289.2
   31  5  7 25 18    0.0    0.9    2.8  292.4
   32  5  7 25 21    0.0    0.0    1.8  286.0
   33  5  7 26  0    0.0   -1.5    2.1  283.0
   34  5  7 26  3    0.0   -1.7    1.2  280.9
   35  5  7 26  6    0.0   -2.1    0.8  280.0
   36  5  7 26  9    0.0   -1.9    0.2  278.5
   37  5  7 26 12    0.0   -1.3   -1.1  282.4
   38  5  7 26 15    0.0   -1.2   -1.9  289.2
   39  5  7 26 18    0.0   -1.7   -2.6  292.5
   40  5  7 26 21    0.0   -2.1   -1.6  287.7
   41  5  7 27  0    0.0   -3.0   -1.9  283.6
   42  5  7 27  3    0.0   -2.9   -3.0  283.1
   43  5  7 27  6    0.0   -2.3   -3.0  282.0
   44  5  7 27  9    0.0   -1.9   -3.4  281.5
   45  5  7 27 12    0.0   -1.9   -3.6  283.9
   46  5  7 27 15    0.0   -0.4   -5.8  291.1
   47  5  7 27 18    0.0   -0.8   -5.0  293.6
   48  5  7 27 21    0.0   -1.2   -2.2  290.0
   49  5  7 28  0    0.0   -2.7   -2.3  285.8
   50  5  7 28  3    0.0   -2.4   -2.7  284.5
   51  5  7 28  6    0.0   -1.5   -2.1  282.8
   52  5  7 28  9    0.0   -1.5   -1.8  282.2
   53  5  7 28 12    0.0   -1.0   -1.4  285.1
   54  5  7 28 15    0.0   -1.0   -2.1  292.1
   55  5  7 28 18    0.0   -1.8   -2.8  296.0
   56  5  7 28 21    0.0   -2.5   -1.6  292.0
    1  5  7 29  0    0.0   -3.4   -1.7  287.9
    2  5  7 29  3    0.0   -3.4   -1.9  286.2
    3  5  7 29  6    0.0   -3.0   -1.6  285.5
    4  5  7 29  9    0.0   -2.9   -1.2  285.4
    5  5  7 29 12    0.0   -2.4   -2.1  288.9
    6  5  7 29 15    0.0   -1.6   -3.8  297.5
    7  5  7 29 18    0.0    0.2   -5.4  302.3
    8  5  7 29 21    0.0   -0.1   -3.1  298.5
    9  5  7 30  0    0.0   -0.8   -3.2  294.5
   10  5  7 30  3    0.0   -0.4   -3.6  293.1
   11  5  7 30  6    0.0   -0.9   -3.4  292.0
   12  5  7 30  9    0.0   -0.4   -3.3  291.0
   13  5  7 30 12    0.0    1.0   -4.2  294.6
   14  5  7 30 15    0.0    1.9   -6.2  302.0
   15  5  7 30 18    0.0    1.4   -4.8  304.2
   16  5  7 30 21    0.0    0.6   -3.1  299.8
   17  5  7 31  0    0.0   -0.2   -2.4  294.9
   18  5  7 31  3    0.0   -0.4   -2.9  294.0
   19  5  7 31  6    0.0    0.4   -1.8  291.2
   20  5  7 31  9    0.0   -0.3   -0.5  289.6
   21  5  7 31 12    0.0    1.8    1.0  294.6
   22  5  7 31 15    0.0   -0.6    3.1  299.5
   23  5  7 31 18    0.0   -0.6    4.4  301.1
   24  5  7 31 21    0.0   -1.2    5.4  296.9
    1  5  8  1  0    0.0   -1.7    5.4  292.0
    2  5  8  1  3    0.0   -0.9    4.6  290.4
    3  5  8  1  6    0.0   -0.9    3.6  288.8
    4  5  8  1  9    0.0   -0.2    3.1  287.5
    5  5  8  1 12    0.0    0.9    1.8  289.8
    6  5  8  1 15    0.0    0.4   -0.4  297.8
    7  5  8  1 18    0.0    1.0   -0.2  301.4
    8  5  8  1 21    0.0    0.1   -0.8  296.1
    9  5  8  2  0    0.0   -0.5   -2.1  294.9
   10  5  8  2  3    0.0   -0.9   -4.0  295.0
   11  5  8  2  6    0.0   -1.5   -3.8  294.0
   12  5  8  2  9    0.0   -1.5   -2.8  292.2
   13  5  8  2 12    0.0    0.5   -2.6  294.5
   14  5  8  2 15    0.0    1.4   -4.1  301.2
   15  5  8  2 18    0.0    2.2   -1.3  304.4
   16  5  8  2 21    0.0    1.5    3.2  300.2
   17  5  8  3  0    0.0    2.0    7.6  291.7
   18  5  8  3  3    0.0    0.7    5.3  288.6
   19  5  8  3  6    0.0    0.3    3.5  288.5
   20  5  8  3  9    0.0   -0.5    2.1  287.3
   21  5  8  3 12    0.0    0.5    0.4  289.7
   22  5  8  3 15    0.0    1.4   -1.6  296.8
   23  5  8  3 18    0.0    1.6   -3.1  302.9
   24  5  8  3 21    0.0    0.0   -1.6  298.6
   25  5  8  4  0    0.0   -1.7   -2.6  296.6
   26  5  8  4  3    0.0   -2.6   -4.4  296.2
   27  5  8  4  6    0.0   -2.5   -3.5  294.2
   28  5  8  4  9    0.0   -2.2   -1.7  292.0
   29  5  8  4 12    0.0   -1.0   -1.4  294.9
   30  5  8  4 15    0.0    1.4    2.6  299.5
   31  5  8  4 18    0.0    4.0    5.8  298.4
   32  5  8  4 21    0.0    1.9    6.8  291.1
   33  5  8  5  0    0.0    2.6    5.0  287.7
   34  5  8  5  3    0.0    1.8    4.3  286.6
   35  5  8  5  6    0.0    2.1    4.2  286.4
   36  5  8  5  9    0.0    1.7    4.5  286.0
   37  5  8  5 12    0.0    5.3    4.8  285.1
   38  5  8  5 15    0.0    3.2    6.2  283.9
   39  5  8  5 18    0.0    2.4    7.9  289.6
   40  5  8  5 21    0.0   -0.1    6.6  287.3
   41  5  8  6  0    0.0    0.9    4.8  282.8
   42  5  8  6  3    0.0    0.0    4.7  281.9
   43  5  8  6  6    0.0   -0.3    3.4  279.7
   44  5  8  6  9    0.0    0.4    3.4  278.1
   45  5  8  6 12    0.0   -0.9    2.8  280.1
   46  5  8  6 15    0.0   -2.3    3.1  287.1
   47  5  8  6 18    0.0   -2.1    2.6  290.0
   48  5  8  6 21    0.0   -2.3    2.5  287.3
   49  5  8  7  0    0.0   -2.6    2.1  281.7
   50  5  8  7  3    0.0   -1.1    2.3  280.2
   51  5  8  7  6    0.0   -1.6    2.4  279.5
   52  5  8  7  9    0.0   -1.4    3.1  279.1
   53  5  8  7 12    0.0   -1.3    5.2  280.8
   54  5  8  7 15    0.0   -2.9    5.0  286.4
   55  5  8  7 18    0.0   -2.2    4.5  287.8
   56  5  8  7 21    0.0   -2.2    4.0  285.0
    1  5  8  8  0    0.0   -1.3    3.6  279.6
    2  5  8  8  3    0.0   -0.9    3.3  277.7
    3  5  8  8  6    0.0   -0.2    3.2  276.4
    4  5  8  8  9    0.0   -0.8    2.9  275.0
    5  5  8  8 12    0.0   -0.8    3.2  277.6
    6  5  8  8 15    0.0   -1.9    2.6  284.5
    7  5  8  8 18    0.0   -2.9    2.4  287.7
    8  5  8  8 21    0.0   -2.8    1.9  285.1
    9  5  8  9  0    0.0   -2.5    1.5  279.0
   10  5  8  9  3    0.0   -2.0    0.6  277.4
   11  5  8  9  6    0.0   -1.9    0.4  277.0
   12  5  8  9  9    0.0   -2.4    0.8  276.8
   13  5  8  9 12    0.0   -2.8    0.4  279.8
   14  5  8  9 15    0.0   -3.3   -2.4  287.6
   15  5  8  9 18    0.0   -2.1   -3.5  290.5
   16  5  8  9 21    0.0   -1.9   -2.2  287.5
   17  5  8 10  0    0.0   -3.4   -2.1  282.3
   18  5  8 10  3    0.0   -3.1   -2.8  281.4
   19  5  8 10  6    0.0   -2.6   -2.4  280.1
   20  5  8 10  9    0.0   -2.8   -2.5  279.7
   21  5  8 10 12    0.0   -2.9   -3.2  282.4
   22  5  8 10 15    0.0   -1.5   -4.5  289.8
   23  5  8 10 18    0.0   -3.2   -4.2  293.2
   24  5  8 10 21    0.0   -2.3   -2.3  290.4
   25  5  8 11  0    0.0   -3.7   -2.1  285.1
   26  5  8 11  3    0.0   -3.2   -1.9  283.1
   27  5  8 11  6    0.0   -3.4   -1.6  282.0
   28  5  8 11  9    0.0   -2.5   -2.3  281.0
   29  5  8 11 12    0.0   -1.8   -2.0  284.2
   30  5  8 11 15    0.0   -0.8   -3.9  292.0
   31  5  8 11 18    0.0   -1.7   -3.6  295.1
   32  5  8 11 21    0.0   -1.9   -2.0  291.8
   33  5  8 12  0    0.0   -3.5   -1.8  286.6
   34  5  8 12  3    0.0   -3.4   -2.9  285.6
   35  5  8 12  6    0.0   -3.1   -3.2  283.7
   36  5  8 12  9    0.0   -2.2   -3.4  283.1
   37  5  8 12 12    0.0   -1.7   -3.8  286.4
   38  5  8 12 15    0.0   -0.4   -5.3  294.5
   39  5  8 12 18    0.0   -1.3   -4.8  297.8
   40  5  8 12 21    0.0   -2.1   -2.7  294.8
   41  5  8 13  0    0.0   -2.8   -2.7  289.4
   42  5  8 13  3    0.0   -2.3   -3.4  287.7
   43  5  8 13  6    0.0   -2.1   -3.9  286.2
   44  5  8 13  9    0.0   -1.6   -3.3  285.5
   45  5  8 13 12    0.0   -1.8   -3.4  289.1
   46  5  8 13 15    0.0   -0.7   -4.4  296.8
   47  5  8 13 18    0.0   -0.8   -2.8  299.9
   48  5  8 13 21    0.0   -1.9   -0.5  295.0
   49  5  8 14  0    0.0   -2.4   -0.4  292.0
   50  5  8 14  3    0.0   -1.8   -1.2  290.1
   51  5  8 14  6    0.0    0.4    0.3  288.6
   52  5  8 14  9    0.0    1.4    1.9  288.8
   53  5  8 14 12    0.0    1.6    3.8  289.5
   54  5  8 14 15    0.0    1.5    5.1  295.1
   55  5  8 14 18    0.0    1.6    5.6  296.8
   56  5  8 14 21    0.0    0.3    6.6  293.0
    1  5  8 15  0    0.0    0.2    7.6  285.9
    2  5  8 15  3    0.0    0.0    5.6  283.5
    3  5  8 15  6    0.0    0.8    4.8  282.3
    4  5  8 15  9    0.0   -0.3    4.9  281.4
    5  5  8 15 12    0.0   -2.2    5.4  282.1
    6  5  8 15 15    0.0   -1.9    3.9  283.5
    7  5  8 15 18    0.0   -1.9    3.7  285.4
    8  5  8 15 21    0.0   -2.6    3.1  285.1
    9  5  8 16  0    0.0   -2.0    3.1  285.2
   10  5  8 16  3    0.0   -1.2    1.8  285.3
   11  5  8 16  6    0.0   -1.0    0.6  283.2
   12  5  8 16  9    0.0    0.1   -0.5  282.6
   13  5  8 16 12    0.0    0.0   -3.5  288.2
   14  5  8 16 15    0.0    1.2   -5.7  296.5
   15  5  8 16 18    0.0    1.9   -3.6  300.6
   16  5  8 16 21    0.0    2.7    1.2  297.4
   17  5  8 17  0    0.0    0.2    4.6  291.6
   18  5  8 17  3    0.0    0.0    4.0  289.5
   19  5  8 17  6    0.0   -0.1    4.5  288.1
   20  5  8 17  9    0.0   -1.2    5.1  286.8
   21  5  8 17 12    0.0    0.8    6.1  286.9
   22  5  8 17 15    0.0   -1.1    8.4  293.5
   23  5  8 17 18    0.0   -0.1    6.6  294.9
   24  5  8 17 21    0.0   -1.6    3.7  291.7
   25  5  8 18  0    0.0   -0.6    2.2  284.2
   26  5  8 18  3    0.0   -1.4    1.9  283.2
   27  5  8 18  6    0.0   -1.6    1.1  283.4
   28  5  8 18  9    0.0   -2.6    0.8  281.9
   29  5  8 18 12    0.0   -2.9   -0.4  285.9
   30  5  8 18 15    0.0   -3.0   -1.6  292.6
   31  5  8 18 18    0.0   -2.6   -1.5  296.0
   32  5  8 18 21    0.0   -3.5   -0.4  293.5
   33  5  8 19  0    0.0   -3.6    0.0  286.8
   34  5  8 19  3    0.0   -3.6   -0.7  284.8
   35  5  8 19  6    0.0   -2.4   -0.5  282.6
   36  5  8 19  9    0.0   -2.6   -0.4  281.5
   37  5  8 19 12    0.0   -0.6   -0.4  286.2
   38  5  8 19 15    0.0   -1.2    0.0  294.0
   39  5  8 19 18    0.0   -2.6    0.8  297.3
   40  5  8 19 21    0.0   -3.3    1.1  294.5
   41  5  8 20  0    0.0   -3.8    0.9  287.8
   42  5  8 20  3    0.0   -3.6    0.5  286.0
   43  5  8 20  6    0.0   -2.7    0.2  283.8
   44  5  8 20  9    0.0   -2.8    0.4  282.9
   45  5  8 20 12    0.0   -2.8    0.0  286.5
   46  5  8 20 15    0.0   -2.9   -0.9  294.7
   47  5  8 20 18    0.0   -2.7   -2.4  299.4
   48  5  8 20 21    0.0   -3.2    0.0  294.5
   49  5  8 21  0    0.0   -4.4   -0.6  295.0
   50  5  8 21  3    0.0   -4.4   -1.9  294.3
   51  5  8 21  6    0.0   -3.0   -2.1  292.7
   52  5  8 21  9    0.0   -3.0   -1.0  292.6
   53  5  8 21 12    0.0   -3.7   -1.0  294.4
   54  5  8 21 15    0.0   -4.1   -1.4  300.7
   55  5  8 21 18    0.0   -4.0   -0.7  302.0
   56  5  8 21 21    0.0   -5.5    0.8  300.0
    1  5  8 22  0    0.0   -5.7    0.7  292.9
    2  5  8 22  3    0.0   -4.5    0.0  291.6
    3  5  8 22  6    0.0   -3.5   -0.2  291.1
    4  5  8 22  9    0.0   -3.9    0.9  290.0
    5  5  8 22 12    0.0   -2.9    1.9  290.5
    6  5  8 22 15    0.0   -4.5    1.6  298.2
    7  5  8 22 18    0.0   -3.8    0.5  298.5
    8  5  8 22 21    0.0   -3.0    2.2  296.6
    9  5  8 23  0    0.0   -1.7    2.0  295.0
   10  5  8 23  3    1.0   -0.4    2.3  293.5
   11  5  8 23  6    0.0    0.2    3.7  291.9
   12  5  8 23  9    0.0    3.9    5.9  290.1
   13  5  8 23 12    0.0    7.8    6.5  288.4
   14  5  8 23 15    0.0    5.1    8.2  287.8
   15  5  8 23 18    0.0    5.5    9.6  288.3
   16  5  8 23 21    0.0    3.8    8.7  288.7
   17  5  8 24  0    0.0    0.9    6.4  286.5
   18  5  8 24  3    0.0    0.6    4.8  283.1
   19  5  8 24  6    0.0    2.1    3.0  281.4
   20  5  8 24  9    0.0    2.3    2.0  279.7
   21  5  8 24 12    0.0    2.6    1.8  284.1
   22  5  8 24 15    0.0    1.8    3.4  291.7
   23  5  8 24 18    0.0    2.0    2.3  293.8
   24  5  8 24 21    0.0    0.8    1.4  291.0
   25  5  8 25  0    0.0   -2.0    1.5  284.6
   26  5  8 25  3    0.0   -2.9   -0.9  283.6
   27  5  8 25  6    0.0   -2.3   -2.0  281.7
   28  5  8 25  9    0.0   -2.0   -2.4  280.8
   29  5  8 25 12    0.0   -1.3   -2.4  283.9
   30  5  8 25 15    0.0   -0.2   -3.1  292.5
   31  5  8 25 18    0.0   -1.1   -3.8  294.5
   32  5  8 25 21    0.0   -2.3   -3.1  293.9
   33  5  8 26  0    0.0   -2.9   -3.1  286.2
   34  5  8 26  3    0.0   -2.3   -3.4  284.9
   35  5  8 26  6    0.0   -2.1   -3.5  283.9
   36  5  8 26  9    0.0   -1.8   -2.9  282.5
   37  5  8 26 12    0.0   -0.6   -3.1  286.8
   38  5  8 26 15    0.0    0.3   -3.4  294.4
   39  5  8 26 18    0.0   -0.9   -3.4  298.3
   40  5  8 26 21    0.0   -2.6   -2.5  295.7
   41  5  8 27  0    0.0   -2.8   -3.6  289.8
   42  5  8 27  3    0.0   -2.3   -4.5  288.9
   43  5  8 27  6    0.0   -2.6   -4.4  287.5
   44  5  8 27  9    0.0   -1.5   -3.9  286.5
   45  5  8 27 12    0.0    1.1   -4.0  290.2
   46  5  8 27 15    0.0    2.0   -5.7  299.0
   47  5  8 27 18    0.0    1.8    1.1  303.5
   48  5  8 27 21    0.0   -0.3    7.6  298.4
   49  5  8 28  0    0.0   -3.9    7.4  290.0
   50  5  8 28  3    0.0   -2.8    6.6  287.9
   51  5  8 28  6    0.0   -2.2    4.8  286.4
   52  5  8 28  9    0.0   -2.4    3.6  284.7
   53  5  8 28 12    0.0   -3.7    3.9  287.3
   54  5  8 28 15    0.0   -5.2    3.7  291.2
   55  5  8 28 18    0.0   -3.1    5.1  290.4
   56  5  8 28 21    0.0   -3.5    4.5  288.1
    1  5  8 29  0    0.0   -3.3    3.6  287.1
    2  5  8 29  3    0.0   -2.9    3.7  285.7
    3  5  8 29  6    0.0   -3.1    4.2  286.1
    4  5  8 29  9    0.0   -1.8    3.3  286.0
    5  5  8 29 12    0.0    0.8    6.9  285.5
    6  5  8 29 15    0.0   -2.2    9.5  289.5
    7  5  8 29 18    0.0   -1.8    7.2  291.2
    8  5  8 29 21    0.0   -3.4    6.2  288.8
    9  5  8 30  0    0.0   -0.7    2.5  283.7
   10  5  8 30  3    0.0   -0.2    2.6  284.2
   11  5  8 30  6    0.0   -0.6    3.4  283.0
   12  5  8 30  9    0.0   -1.5    3.8  280.7
   13  5  8 30 12    0.0   -1.8    4.9  283.8
   14  5  8 30 15    0.0   -3.6    5.2  289.1
   15  5  8 30 18    0.0   -3.9    5.6  290.4
   16  5  8 30 21    0.0   -3.1    6.4  287.8
   17  5  8 31  0    0.0   -1.1    4.0  282.9
   18  5  8 31  3    0.0   -1.9    4.6  283.2
   19  5  8 31  6    0.0   -1.9    4.6  282.0
   20  5  8 31  9    0.0   -1.6    4.4  281.1
   21  5  8 31 12    0.0   -2.0    4.9  282.1
   22  5  8 31 15    0.0   -3.2    4.3  286.8
   23  5  8 31 18    0.0   -2.1    4.9  289.0
   24  5  8 31 21    0.0   -1.4    5.6  286.8
    1  5  9  1  0    0.0   -2.5    4.8  282.2
    2  5  9  1  3    0.0   -2.4    4.2  281.0
    3  5  9  1  6    0.0   -1.9    4.1  279.8
    4  5  9  1  9    0.0   -0.3    3.5  279.0
    5  5  9  1 12    0.0    0.5    4.5  281.2
    6  5  9  1 15    0.0    0.3    5.2  286.6
    7  5  9  1 18    0.0   -0.2    5.0  289.6
    8  5  9  1 21    0.0   -0.6    4.2  287.7
    9  5  9  2  0    0.0   -0.9    3.1  280.4
   10  5  9  2  3    0.0   -0.8    3.1  278.5
   11  5  9  2  6    0.0    0.5    2.3  276.5
   12  5  9  2  9    0.0    0.5    2.1  275.0
   13  5  9  2 12    0.0    0.6    1.9  280.5
   14  5  9  2 15    0.0    0.1    1.9  288.2
   15  5  9  2 18    0.0   -2.4    0.2  290.8
   16  5  9  2 21    0.0   -2.6    0.0  288.7
   17  5  9  3  0    0.0   -2.7    0.3  282.3
   18  5  9  3  3    0.0   -3.2   -0.7  280.9
   19  5  9  3  6    0.0   -3.3   -2.8  279.9
   20  5  9  3  9    0.0   -3.9   -1.8  279.9
   21  5  9  3 12    0.0   -3.6   -3.0  283.7
   22  5  9  3 15    0.0   -4.3   -4.1  290.2
   23  5  9  3 18    0.0   -4.1   -4.1  292.7
   24  5  9  3 21    0.0   -4.2   -1.9  291.5
   25  5  9  4  0    0.0   -3.3    0.6  284.6
   26  5  9  4  3    0.0   -2.6    1.1  285.1
   27  5  9  4  6    0.0   -3.1    1.4  284.1
   28  5  9  4  9    0.0   -1.9    1.1  282.1
   29  5  9  4 12    0.0   -1.4    2.5  286.0
   30  5  9  4 15    0.0   -0.1    3.1  292.5
   31  5  9  4 18    0.0   -0.5    3.4  294.7
   32  5  9  4 21    0.0   -2.0    3.4  292.5
   33  5  9  5  0    0.0   -2.6    2.4  285.6
   34  5  9  5  3    0.0   -2.1    0.7  282.2
   35  5  9  5  6    0.0   -1.6    0.1  281.3
   36  5  9  5  9    0.0   -1.8    0.2  281.2
   37  5  9  5 12    0.0   -0.6   -0.4  287.6
   38  5  9  5 15    0.0    0.4    0.3  295.0
   39  5  9  5 18    0.0    0.6    1.1  296.3
   40  5  9  5 21    0.0   -0.6    0.9  292.5
   41  5  9  6  0    0.0   -3.4    0.9  288.6
   42  5  9  6  3    0.0   -3.6   -0.5  288.1
   43  5  9  6  6    0.0   -2.1   -2.0  284.6
   44  5  9  6  9    0.0   -2.1   -2.1  283.8
   45  5  9  6 12    0.0   -1.9   -3.6  288.5
   46  5  9  6 15    0.0    0.4   -3.9  296.3
   47  5  9  6 18    0.0    0.5   -3.4  299.4
   48  5  9  6 21    0.0   -0.7   -1.8  297.1
   49  5  9  7  0    0.0   -2.6   -2.6  290.1
   50  5  9  7  3    0.0   -2.2   -3.5  288.8
   51  5  9  7  6    0.0   -1.2   -3.6  287.2
   52  5  9  7  9    0.0   -0.9   -3.7  286.5
   53  5  9  7 12    0.0   -0.2   -5.0  291.1
   54  5  9  7 15    0.0    0.2   -5.9  297.6
   55  5  9  7 18    0.0   -1.3   -6.3  300.2
   56  5  9  7 21    0.0   -2.6   -4.4  298.4
    1  5  9  8  0    0.0   -4.1   -3.8  292.4
    2  5  9  8  3    0.0   -3.7   -3.6  290.2
    3  5  9  8  6    0.0   -3.4   -3.6  287.9
    4  5  9  8  9    0.0   -2.8   -2.6  286.3
    5  5  9  8 12    0.0   -2.9   -3.8  290.8
    6  5  9  8 15    0.0   -2.4   -3.1  298.0
    7  5  9  8 18    0.0   -3.0   -2.6  301.6
    8  5  9  8 21    0.0   -3.9   -1.1  299.3
    9  5  9  9  0    0.0   -3.7   -0.8  291.5
   10  5  9  9  3    0.0   -3.4   -1.4  289.4
   11  5  9  9  6    0.0   -2.8   -1.0  287.6
   12  5  9  9  9    0.0   -2.7   -0.4  287.3
   13  5  9  9 12    0.0   -3.0   -1.3  293.0
   14  5  9  9 15    0.0   -4.4   -1.2  301.4
   15  5  9  9 18    0.0   -4.8   -1.1  296.1
   16  5  9  9 21    0.0   -5.1   -0.5  297.7
   17  5  9 10  0    0.0   -4.5    3.5  291.4
   18  5  9 10  3    0.0   -1.5    3.5  290.9
   19  5  9 10  6    0.0    3.6   10.2  289.3
   20  5  9 10  9    0.0    3.0    9.3  284.6
   21  5  9 10 12    0.0    4.3   11.0  284.1
   22  5  9 10 15    0.0    2.3    8.8  283.2
   23  5  9 10 18    0.0    1.0   10.9  288.4
   24  5  9 10 21    0.0    0.2    9.4  288.0
   25  5  9 11  0    0.0    1.7    6.9  284.1
   26  5  9 11  3    0.0    1.5    7.1  283.8
   27  5  9 11  6    0.0    0.5    6.9  281.5
   28  5  9 11  9    0.0    0.5    5.2  279.1
   29  5  9 11 12    0.0    1.0    5.0  281.9
   30  5  9 11 15    0.0   -0.6    6.7  287.0
   31  5  9 11 18    0.0   -0.9    6.6  288.4
   32  5  9 11 21    0.0   -1.2    5.9  286.1
   33  5  9 12  0    0.0   -0.5    4.0  280.3
   34  5  9 12  3    0.0   -0.8    3.7  278.5
   35  5  9 12  6    0.0   -0.6    3.6  276.9
   36  5  9 12  9    0.0    0.2    3.1  275.6
   37  5  9 12 12    0.0   -0.2    3.0  280.8
   38  5  9 12 15    0.0   -1.3    3.4  287.0
   39  5  9 12 18    0.0   -1.9    3.5  289.4
   40  5  9 12 21    0.0   -3.1    3.6  287.6
   41  5  9 13  0    0.0   -2.0    2.0  279.3
   42  5  9 13  3    0.0   -1.4    1.3  276.6
   43  5  9 13  6    0.0   -2.2    1.3  277.1
   44  5  9 13  9    0.0   -2.0    1.6  276.0
   45  5  9 13 12    0.0   -2.3    1.1  282.4
   46  5  9 13 15    0.0   -3.3    0.0  288.0
   47  5  9 13 18    0.0   -2.7   -1.4  289.2
   48  5  9 13 21    0.0   -3.3   -1.1  286.6
   49  5  9 14  0    0.0   -3.1   -0.4  282.0
   50  5  9 14  3    0.0   -3.0   -1.3  281.1
   51  5  9 14  6    0.0   -2.3   -0.6  278.5
   52  5  9 14  9    0.0   -2.4   -0.4  277.5
   53  5  9 14 12    0.0   -1.8    0.3  283.3
   54  5  9 14 15    0.0   -2.3   -0.9  288.2
   55  5  9 14 18    0.0   -2.4    2.0  289.2
   56  5  9 14 21    0.0   -2.5    3.1  288.0
    1  5  9 15  0    0.0   -3.4    3.1  281.5
    2  5  9 15  3    0.0   -2.2    0.7  278.0
    3  5  9 15  6    0.0   -1.2   -0.2  276.7
    4  5  9 15  9    0.0    0.0    0.9  276.0
    5  5  9 15 12    0.0    0.2    0.4  284.4
    6  5  9 15 15    0.0    0.6    1.7  290.2
    7  5  9 15 18    0.0    0.5    2.1  292.0
    8  5  9 15 21    0.0   -1.4    2.4  291.0
    9  5  9 16  0    0.0   -3.5    0.9  282.8
   10  5  9 16  3    0.0   -2.9   -0.2  280.5
   11  5  9 16  6    0.0   -1.3   -1.6  278.6
   12  5  9 16  9    0.0   -0.5   -1.6  278.0
   13  5  9 16 12    0.0   -1.4   -0.9  285.2
   14  5  9 16 15    0.0   -1.9    1.4  291.4
   15  5  9 16 18    0.0   -2.0    1.4  293.4
   16  5  9 16 21    0.0   -3.5    2.1  292.0
   17  5  9 17  0    0.0   -4.2    0.9  284.8
   18  5  9 17  3    0.0   -2.8   -0.7  281.9
   19  5  9 17  6    0.0   -1.0   -1.1  279.4
   20  5  9 17  9    0.0    0.5    0.2  278.8
   21  5  9 17 12    0.0   -1.0    1.1  286.8
   22  5  9 17 15    0.0   -1.3    1.9  292.1
   23  5  9 17 18    0.0   -2.1    1.7  294.0
   24  5  9 17 21    0.0   -2.8    1.8  292.5
   25  5  9 18  0    0.0   -4.2    1.0  285.1
   26  5  9 18  3    0.0   -3.1   -0.8  283.0
   27  5  9 18  6    0.0   -2.1   -1.4  281.0
   28  5  9 18  9    0.0   -1.2   -0.8  279.8
   29  5  9 18 12    0.0   -1.5   -0.4  288.2
   30  5  9 18 15    0.0   -1.2    0.6  295.2
   31  5  9 18 18    0.0   -1.2    1.0  296.9
   32  5  9 18 21    0.0   -2.7    1.9  294.7
   33  5  9 19  0    0.0   -4.4    1.1  287.2
   34  5  9 19  3    0.0   -3.4   -0.5  284.5
   35  5  9 19  6    0.0   -2.8   -1.0  282.6
   36  5  9 19  9    0.0   -2.4   -1.1  282.0
   37  5  9 19 12    0.0   -1.8   -0.9  288.7
   38  5  9 19 15    0.0   -1.7   -0.8  296.2
   39  5  9 19 18    0.0   -2.9   -0.8  298.8
   40  5  9 19 21    0.0   -4.1   -0.9  297.1
   41  5  9 20  0    0.0   -4.8   -0.7  289.9
   42  5  9 20  3    0.0   -3.6   -1.4  287.9
   43  5  9 20  6    0.0   -3.6   -1.1  286.3
   44  5  9 20  9    0.0   -3.0   -1.3  285.4
   45  5  9 20 12    0.0   -2.6   -2.3  290.6
   46  5  9 20 15    0.0   -1.7   -2.1  297.6
   47  5  9 20 18    0.0   -3.3   -1.6  301.0
   48  5  9 20 21    0.0   -4.1   -1.0  298.9
   49  5  9 21  0    0.0   -4.8   -0.2  291.8
   50  5  9 21  3    0.0   -3.6   -1.0  290.2
   51  5  9 21  6    0.0   -3.4   -1.2  288.4
   52  5  9 21  9    0.0   -3.2   -1.1  287.5
   53  5  9 21 12    0.0   -2.2   -1.1  291.4
   54  5  9 21 15    0.0   -0.9   -1.2  299.6
   55  5  9 21 18    0.0   -2.5   -0.3  301.6
   56  5  9 21 21    0.0   -3.2    0.0  300.5
    1  5  9 22  0    0.0   -4.8   -0.2  293.5
    2  5  9 22  3    0.0   -3.6   -1.1  292.6
    3  5  9 22  6    0.0   -3.4   -1.3  290.7
    4  5  9 22  9    0.0   -2.4   -0.6  288.4
    5  5  9 22 12    0.0   -1.7   -1.5  294.5
    6  5  9 22 15    0.0   -1.8   -0.4  302.1
    7  5  9 22 18    0.0   -3.5    0.3  304.6
    8  5  9 22 21    0.0   -4.9    0.7  302.8
    9  5  9 23  0    0.0   -4.6    0.0  295.6
   10  5  9 23  3    0.0   -3.8   -0.4  294.0
   11  5  9 23  6    0.0   -3.4   -1.4  293.1
   12  5  9 23  9    0.0   -3.1   -0.9  291.6
   13  5  9 23 12    0.0   -1.5   -2.8  296.4
   14  5  9 23 15    0.0    1.8    0.0  303.4
   15  5  9 23 18    0.0   -0.3    5.0  302.9
   16  5  9 23 21    0.0   -3.4    8.5  299.2
   17  5  9 24  0    2.0   -1.0    4.8  289.3
   18  5  9 24  3    0.0    0.9    6.1  288.0
   19  5  9 24  6    0.0    0.9    3.7  287.1
   20  5  9 24  9    0.0    1.0    4.4  286.9
   21  5  9 24 12    0.0    1.4    6.6  290.5
   22  5  9 24 15    0.0    0.0    7.3  297.9
   23  5  9 24 18    0.0   -0.4    7.1  299.1
   24  5  9 24 21    0.0   -0.8    7.1  297.1
   25  5  9 25  0    0.0   -0.3    4.7  289.9
   26  5  9 25  3    0.0    0.5    3.6  287.7
   27  5  9 25  6    0.0    1.2    3.2  286.3
   28  5  9 25  9    0.0    2.2    3.5  284.9
   29  5  9 25 12    0.0    1.8    5.0  290.1
   30  5  9 25 15    0.0    0.4    5.8  296.1
   31  5  9 25 18    0.0   -0.7    5.5  297.4
   32  5  9 25 21    0.0   -1.2    4.6  295.4
   33  5  9 26  0    0.0   -2.6    2.4  288.4
   34  5  9 26  3    0.0   -2.9    1.6  287.1
   35  5  9 26  6    0.0   -2.8    0.6  284.7
   36  5  9 26  9    0.0   -2.8    0.3  283.2
   37  5  9 26 12    0.0   -2.9   -0.9  289.2
   38  5  9 26 15    0.0   -1.9   -0.4  296.1
   39  5  9 26 18    0.0   -2.7   -0.6  297.9
   40  5  9 26 21    0.0   -3.9   -0.6  296.2
   41  5  9 27  0    0.0   -5.6   -0.6  289.0
   42  5  9 27  3    0.0   -4.2   -1.9  286.8
   43  5  9 27  6    0.0   -3.9   -2.2  284.9
   44  5  9 27  9    0.0   -3.1   -2.3  283.2
   45  5  9 27 12    0.0   -3.4   -3.2  289.0
   46  5  9 27 15    0.0   -2.2   -3.4  297.2
   47  5  9 27 18    0.0   -3.8   -3.1  299.7
   48  5  9 27 21    0.0   -4.3   -2.7  297.9
   49  5  9 28  0    0.0   -4.9   -2.1  290.6
   50  5  9 28  3    0.0   -4.6   -3.4  289.0
   51  5  9 28  6    0.0   -3.7   -3.0  286.5
   52  5  9 28  9    0.0   -4.0   -2.1  285.0
   53  5  9 28 12    0.0   -3.4   -4.3  292.0
   54  5  9 28 15    0.0   -2.6   -5.2  299.6
   55  5  9 28 18    0.0   -3.4   -6.6  303.3
   56  5  9 28 21    0.0   -3.9   -5.7  302.0
    1  5  9 29  0    0.0   -3.1   -2.9  294.9
    2  5  9 29  3    0.0   -4.4   -4.1  295.1
    3  5  9 29  6    0.0   -5.9   -5.9  295.5
    4  5  9 29  9    0.0   -4.1   -4.0  292.7
    5  5  9 29 12    2.0   -1.9   -2.8  293.5
    6  5  9 29 15    2.9    2.4   -0.7  294.0
    7  5  9 29 18    3.9    5.1    8.4  289.5
    8  5  9 29 21    0.0    2.7   10.1  289.3
    9  5  9 30  0    0.0    2.2    8.2  286.0
   10  5  9 30  3    0.0    1.2    7.4  285.2
   11  5  9 30  6    0.0    1.3    2.9  282.5
   12  5  9 30  9    0.0    2.4    2.6  281.5
   13  5  9 30 12    0.0    0.9    4.4  287.6
   14  5  9 30 15    0.0   -1.4    4.2  293.8
   15  5  9 30 18    0.0   -1.9    2.2  295.5
   16  5  9 30 21    0.0   -2.4    0.6  294.3
    1  5 10  1  0    0.0   -3.3    0.6  286.0
    2  5 10  1  3    0.0   -2.9   -1.0  284.4
    3  5 10  1  6    0.0   -2.9   -1.8  283.4
    4  5 10  1  9    0.0   -2.4   -1.8  283.0
    5  5 10  1 12    0.0   -2.1   -3.9  289.5
    6  5 10  1 15    0.0   -2.2   -4.1  296.9
    7  5 10  1 18    0.0   -3.5   -3.3  300.1
    8  5 10  1 21    0.0   -4.4   -2.1  298.3
    9  5 10  2  0    0.0   -4.9   -1.5  290.0
   10  5 10  2  3    0.0   -4.4   -1.7  288.0
   11  5 10  2  6    0.0   -3.9   -0.8  285.9
   12  5 10  2  9    0.0   -4.1   -0.5  285.5
   13  5 10  2 12    0.0   -2.6   -2.6  291.5
   14  5 10  2 15    0.0   -2.8   -2.6  293.1
   15  5 10  2 18    1.0   -2.4   -1.4  289.8
   16  5 10  2 21    0.2   -4.0    0.4  292.4
   17  5 10  3  0    0.5   -2.9    1.3  291.0
   18  5 10  3  3    0.2   -3.0    0.0  292.5
   19  5 10  3  6    0.0   -0.9   -2.1  293.2
   20  5 10  3  9    0.0   -0.4   -0.3  293.5
   21  5 10  3 12    0.0    1.5    2.3  297.3
   22  5 10  3 15    0.0    2.2    4.3  304.5
   23  5 10  3 18    0.0    1.4    7.3  300.9
   24  5 10  3 21    0.0    0.4    8.4  297.5
   25  5 10  4  0    0.0    0.8    8.9  292.0
   26  5 10  4  3    0.0    1.0    8.6  289.8
   27  5 10  4  6    0.0    0.1    8.1  288.1
   28  5 10  4  9    0.0   -0.6    7.4  287.1
   29  5 10  4 12    0.0    0.6    8.1  285.4
   30  5 10  4 15    0.0    0.9    8.2  289.4
   31  5 10  4 18    0.0    0.4    9.8  291.7
   32  5 10  4 21    0.0   -0.2    8.4  289.0
   33  5 10  5  0    0.0    0.4    4.7  283.7
   34  5 10  5  3    0.0    0.4    2.5  281.3
   35  5 10  5  6    0.0    1.2    2.2  280.2
   36  5 10  5  9    0.0    1.2    2.2  279.0
   37  5 10  5 12    0.0    0.6    2.1  286.1
   38  5 10  5 15    0.0    0.0    2.1  292.5
   39  5 10  5 18    0.0    0.0    1.2  295.9
   40  5 10  5 21    0.0   -1.4    2.5  294.1
   41  5 10  6  0    0.0   -2.8    0.9  286.1
   42  5 10  6  3    0.0   -2.7   -0.9  284.2
   43  5 10  6  6    0.0   -1.8   -2.6  283.1
   44  5 10  6  9    0.0   -0.3   -2.5  281.8
   45  5 10  6 12    0.0    0.2   -2.9  289.6
   46  5 10  6 15    0.0   -2.6   -2.8  295.8
   47  5 10  6 18    0.0   -3.6   -2.9  298.3
   48  5 10  6 21    0.0   -4.1   -2.1  296.0
   49  5 10  7  0    0.0   -4.0   -1.8  288.6
   50  5 10  7  3    0.0   -3.0   -1.5  286.0
   51  5 10  7  6    0.0   -2.6   -2.1  284.0
   52  5 10  7  9    0.0   -2.1   -1.6  282.8
   53  5 10  7 12    0.0   -2.4   -2.5  290.9
   54  5 10  7 15    0.0   -1.6   -1.2  297.2
   55  5 10  7 18    0.0   -1.6    0.1  300.0
   56  5 10  7 21    0.0   -2.9    1.6  298.1
    1  5 10  8  0    0.0   -3.8    1.8  290.0
    2  5 10  8  3    0.0   -2.9    0.7  287.1
    3  5 10  8  6    0.0   -1.8    0.0  285.0
    4  5 10  8  9    0.0   -0.1    0.2  284.1
    5  5 10  8 12    0.0   -0.2    1.6  294.1
    6  5 10  8 15    0.0   -1.2    3.6  300.0
    7  5 10  8 18    0.0   -2.2    3.2  302.6
    8  5 10  8 21    0.0   -3.7    3.0  300.3
    9  5 10  9  0    0.0   -3.8    0.3  291.5
   10  5 10  9  3    0.0   -2.8   -1.2  289.0
   11  5 10  9  6    0.0   -1.6   -1.5  286.9
   12  5 10  9  9    0.0   -0.9   -1.8  286.3
   13  5 10  9 12    0.0   -0.9   -2.4  294.6
   14  5 10  9 15    0.0   -2.1   -1.2  300.6
   15  5 10  9 18    0.0   -3.3   -0.9  303.0
   16  5 10  9 21    0.0   -4.4   -1.7  301.2
   17  5 10 10  0    0.0   -4.6   -2.0  292.8
   18  5 10 10  3    0.0   -3.0   -2.4  289.8
   19  5 10 10  6    0.0   -2.0   -2.9  288.0
   20  5 10 10  9    0.0   -1.9   -2.5  286.8
   21  5 10 10 12    0.0   -1.4   -3.6  294.4
   22  5 10 10 15    0.0   -0.4   -2.7  300.7
   23  5 10 10 18    0.0   -1.9   -2.8  303.9
   24  5 10 10 21    0.0   -2.1   -3.6  302.5
   25  5 10 11  0    0.0   -3.0   -2.4  293.9
   26  5 10 11  3    0.0   -2.5   -2.6  291.7
   27  5 10 11  6    0.0   -2.5   -3.3  290.4
   28  5 10 11  9    0.0   -1.8   -3.7  289.6
   29  5 10 11 12    0.0   -0.9   -4.9  296.0
   30  5 10 11 15    0.0   -0.9   -4.1  302.8
   31  5 10 11 18    0.0   -1.6   -4.2  306.5
   32  5 10 11 21    0.0   -2.1   -4.4  305.0
   33  5 10 12  0    0.0   -2.4   -3.9  296.3
   34  5 10 12  3    0.0   -2.1   -3.8  294.4
   35  5 10 12  6    0.0   -1.9   -3.4  292.2
   36  5 10 12  9    0.0   -0.6   -2.7  290.6
   37  5 10 12 12    0.0    2.8   -1.7  298.9
   38  5 10 12 15    0.0    2.1    1.4  305.7
   39  5 10 12 18    0.0    1.3    3.6  308.7
   40  5 10 12 21    0.0   -1.2    7.1  305.1
   41  5 10 13  0    0.0   -2.5    8.3  296.4
   42  5 10 13  3    0.0   -3.4    6.9  293.3
   43  5 10 13  6    0.0   -2.9    6.5  292.4
   44  5 10 13  9    0.0   -3.9    5.6  291.8
   45  5 10 13 12    0.0   -3.9    5.1  294.1
   46  5 10 13 15    0.0   -5.1    4.8  299.8
   47  5 10 13 18    0.0   -3.3    5.6  302.7
   48  5 10 13 21    0.0   -5.0    6.6  298.3
   49  5 10 14  0    0.0   -3.3    6.6  292.2
   50  5 10 14  3    0.0   -3.4    6.5  291.1
   51  5 10 14  6    0.0   -2.1    5.2  290.3
   52  5 10 14  9    0.0   -1.1    4.5  287.9
   53  5 10 14 12    0.0   -2.6    5.6  293.1
   54  5 10 14 15    0.0   -4.4    4.8  299.0
   55  5 10 14 18    0.0   -3.7    3.8  300.6
   56  5 10 14 21    0.0   -5.1    3.1  297.9
    1  5 10 15  0    0.0   -4.0    1.8  290.5
    2  5 10 15  3    0.0   -4.3    0.3  288.5
    3  5 10 15  6    0.0   -4.1   -0.9  286.6
    4  5 10 15  9    0.0   -4.7   -0.9  285.2
    5  5 10 15 12    0.0   -5.4   -0.5  290.0
    6  5 10 15 15    0.0   -4.8   -0.9  295.6
    7  5 10 15 18    0.0   -6.3   -3.8  295.9
    8  5 10 15 21    0.0   -7.0   -2.8  290.5
    9  5 10 16  0    0.0   -3.8   -0.2  284.9
   10  5 10 16  3    0.0   -1.9    1.2  283.2
   11  5 10 16  6    0.0   -2.0    1.6  284.8
   12  5 10 16  9    0.0   -2.3    2.2  284.6
   13  5 10 16 12    0.0   -3.6    1.9  290.0
   14  5 10 16 15    0.0   -2.8    1.1  295.8
   15  5 10 16 18    0.0   -3.4    2.5  298.8
   16  5 10 16 21    0.0   -5.0    2.9  296.8
   17  5 10 17  0    0.0   -3.2    1.4  289.1
   18  5 10 17  3    0.0   -2.6   -0.6  286.0
   19  5 10 17  6    0.0   -1.1   -0.8  283.8
   20  5 10 17  9    0.0   -0.6    1.2  284.1
   21  5 10 17 12    0.0    0.0    2.0  293.0
   22  5 10 17 15    0.0   -0.9    3.7  299.8
   23  5 10 17 18    0.0   -2.2    3.4  302.0
   24  5 10 17 21    0.0   -3.9    3.5  300.0
   25  5 10 18  0    0.0   -3.5    1.4  291.4
   26  5 10 18  3    0.0   -2.6   -0.2  288.3
   27  5 10 18  6    0.0   -1.9    0.0  286.1
   28  5 10 18  9    0.0   -0.7   -1.4  285.1
   29  5 10 18 12    0.0    0.6   -2.2  295.1
   30  5 10 18 15    0.0    0.3   -1.6  302.4
   31  5 10 18 18    0.0    0.4   -1.9  304.0
   32  5 10 18 21    0.0   -0.4   -2.2  302.6
   33  5 10 19  0    0.0   -0.6   -2.8  293.9
   34  5 10 19  3    0.0   -0.6   -3.6  292.5
   35  5 10 19  6    0.0    0.5   -3.1  290.0
   36  5 10 19  9    0.0    1.1   -3.4  289.1
   37  5 10 19 12    0.0    2.6   -4.3  296.9
   38  5 10 19 15    0.0    1.8   -5.1  304.1
   39  5 10 19 18    0.0    0.0   -6.1  306.5
   40  5 10 19 21    0.0   -0.6   -5.8  304.9
   41  5 10 20  0    0.0   -2.7   -4.3  296.8
   42  5 10 20  3    0.0   -2.4   -4.7  294.2
   43  5 10 20  6    0.0   -2.8   -3.6  290.9
   44  5 10 20  9    0.0   -2.3   -2.7  289.2
   45  5 10 20 12    0.0   -1.9   -4.0  296.9
   46  5 10 20 15    0.0   -0.5   -4.7  303.6
   47  5 10 20 18    0.0   -1.1   -5.5  306.2
   48  5 10 20 21    0.0   -0.6   -4.7  304.8
   49  5 10 21  0    0.0    0.5   -2.7  295.2
   50  5 10 21  3    0.0   -1.8   -2.5  294.9
   51  5 10 21  6    0.0   -1.4   -3.2  293.4
   52  5 10 21  9    0.0   -0.6   -2.5  291.5
   53  5 10 21 12    0.0   -1.5   -2.2  300.0
   54  5 10 21 15    0.0   -2.2   -2.6  306.1
   55  5 10 21 18    0.0   -1.6   -4.0  309.2
   56  5 10 21 21    0.0   -2.4   -3.2  307.8
    1  5 10 22  0    0.0   -5.1   -4.3  300.3
    2  5 10 22  3    0.0   -3.9   -4.8  297.0
    3  5 10 22  6    0.0   -0.9   -3.6  293.9
    4  5 10 22  9    0.0    2.1    0.0  291.6
    5  5 10 22 12    0.0    3.9    5.2  298.5
    6  5 10 22 15    0.0    3.2    7.6  300.2
    7  5 10 22 18    0.0   -1.0    8.1  302.1
    8  5 10 22 21    0.5   -3.9    7.3  299.0
    9  5 10 23  0    0.0   -1.8    4.4  294.3
   10  5 10 23  3    0.0   -3.1    7.5  293.2
   11  5 10 23  6    0.0   -1.3    2.4  289.8
   12  5 10 23  9    2.9   -4.0    3.5  286.5
   13  5 10 23 12    5.9   -1.9    2.9  287.5
   14  5 10 23 15    0.0   -5.3    1.7  287.5
   15  5 10 23 18    0.0   -4.3    2.6  287.8
   16  5 10 23 21    1.0   -4.9    3.7  285.0
   17  5 10 24  0    3.9   -3.8    2.9  285.1
   18  5 10 24  3    2.0   -4.7    2.8  285.1
   19  5 10 24  6    2.9   -3.9    1.7  285.3
   20  5 10 24  9    1.0   -2.2    2.4  285.5
   21  5 10 24 12   17.6   -1.5    3.8  285.5
   22  5 10 24 15    6.8   -0.1    4.0  285.0
   23  5 10 24 18    7.8   -1.4    5.1  287.1
   24  5 10 24 21    0.0   -1.9    5.2  287.2
   25  5 10 25  0    0.0   -0.8    5.2  285.5
   26  5 10 25  3    0.0    1.0    3.7  284.0
   27  5 10 25  6    0.0    1.2    4.5  284.2
   28  5 10 25  9    0.0    1.6    4.0  284.3
   29  5 10 25 12    0.0    0.4    4.6  288.0
   30  5 10 25 15    0.0    0.0    4.1  293.2
   31  5 10 25 18    0.0   -0.7    3.3  296.0
   32  5 10 25 21    0.0   -2.7    2.9  294.9
   33  5 10 26  0    0.0   -2.8    1.7  287.2
   34  5 10 26  3    0.0   -2.2    0.2  284.9
   35  5 10 26  6    0.0   -2.0   -0.2  284.3
   36  5 10 26  9    0.0   -1.6   -0.2  284.1
   37  5 10 26 12    0.0   -1.9    0.0  288.6
   38  5 10 26 15    0.0   -3.7   -0.6  295.9
   39  5 10 26 18    0.0   -3.6   -0.2  298.9
   40  5 10 26 21    0.0   -3.6    0.5  298.0
   41  5 10 27  0    0.0   -3.4    1.2  290.8
   42  5 10 27  3    0.0   -2.9    0.6  288.8
   43  5 10 27  6    0.0   -3.6   -0.4  288.1
   44  5 10 27  9    0.0   -2.7    0.2  287.3
   45  5 10 27 12    0.0   -1.4    1.2  294.8
   46  5 10 27 15    0.0   -0.6    3.1  300.3
   47  5 10 27 18    0.0   -0.4    5.4  299.4
   48  5 10 27 21    0.0   -0.7    7.9  297.4
   49  5 10 28  0    0.0   -0.4    6.2  289.7
   50  5 10 28  3    0.0   -1.3    4.6  287.1
   51  5 10 28  6    0.0   -2.2    3.5  288.1
   52  5 10 28  9    0.0   -2.2    3.2  286.5
   53  5 10 28 12    0.0   -2.6    5.0  291.6
   54  5 10 28 15    0.0   -3.8    3.4  295.3
   55  5 10 28 18    2.9    2.1    3.6  287.1
   56  5 10 28 21    3.2    1.4    4.6  286.0
    1  5 10 29  0    2.9   -2.1    3.1  285.7
    2  5 10 29  3    0.0   -1.5    2.8  285.5
    3  5 10 29  6    0.0   -1.0    2.1  282.8
    4  5 10 29  9    0.0   -0.6    3.1  281.4
    5  5 10 29 12    0.0   -1.6    3.4  284.7
    6  5 10 29 15    0.0   -2.1    3.6  293.2
    7  5 10 29 18    0.0   -2.2    3.9  295.9
    8  5 10 29 21    0.0   -1.9    4.2  292.6
    9  5 10 30  0    0.0   -2.4    4.9  288.6
   10  5 10 30  3    0.0   -1.6    3.6  286.6
   11  5 10 30  6    0.0   -2.1    3.3  285.5
   12  5 10 30  9    0.0   -1.6    2.6  283.1
   13  5 10 30 12    0.0   -2.0    2.6  288.9
   14  5 10 30 15    0.0   -1.0    3.4  293.7
   15  5 10 30 18    0.0   -0.8    2.6  295.6
   16  5 10 30 21    0.0   -1.3    1.8  294.6
   17  5 10 31  0    0.0   -2.9    3.0  287.4
   18  5 10 31  3    0.0   -3.2    0.4  284.1
   19  5 10 31  6    0.0   -2.1   -1.3  283.0
   20  5 10 31  9    0.0   -1.9   -2.0  282.2
   21  5 10 31 12    0.0   -1.4   -3.6  291.4
   22  5 10 31 15    0.0    1.2   -3.2  297.1
   23  5 10 31 18    0.0    0.7   -2.4  299.6
   24  5 10 31 21    0.0   -0.2   -2.1  299.0
    1  5 11  1  0    0.0   -2.6   -2.4  291.0
    2  5 11  1  3    0.0   -2.8   -3.5  289.5
    3  5 11  1  6    0.0   -1.9   -3.9  287.5
    4  5 11  1  9    0.0   -1.6   -3.5  286.5
    5  5 11  1 12    0.0    0.0   -5.5  294.5
    6  5 11  1 15    0.0    1.1   -4.9  301.1
    7  5 11  1 18    0.0   -1.4   -4.4  303.6
    8  5 11  1 21    0.0   -2.0   -4.1  302.0
    9  5 11  2  0    0.0   -2.7   -3.6  294.0
   10  5 11  2  3    0.0   -2.4   -3.6  291.8
   11  5 11  2  6    0.0   -2.9   -3.7  289.4
   12  5 11  2  9    0.0   -2.4   -3.2  288.5
   13  5 11  2 12    0.0   -2.4   -5.2  296.6
   14  5 11  2 15    0.0   -2.2   -4.9  302.5
   15  5 11  2 18    0.0   -3.9   -4.7  304.8
   16  5 11  2 21    0.0   -4.3   -3.9  303.2
   17  5 11  3  0    0.0   -5.0   -2.7  295.4
   18  5 11  3  3    0.0   -3.8   -2.7  293.1
   19  5 11  3  6    0.0   -3.5   -2.5  291.0
   20  5 11  3  9    0.0   -3.0   -2.1  289.7
   21  5 11  3 12    0.0   -2.6   -3.9  298.4
   22  5 11  3 15    0.0   -0.9   -3.5  305.4
   23  5 11  3 18    0.0   -0.4   -3.9  308.3
   24  5 11  3 21    0.0   -1.8   -3.8  307.2
   25  5 11  4  0    0.0   -2.4   -2.9  299.5
   26  5 11  4  3    0.0   -2.1   -2.8  297.5
   27  5 11  4  6    0.0   -3.4   -3.5  296.3
   28  5 11  4  9    1.0    3.4    2.6  293.9
   29  5 11  4 12    1.0    2.4   12.2  290.5
   30  5 11  4 15    0.2   -0.4    9.9  293.0
   31  5 11  4 18    0.0    0.0    7.9  298.5
   32  5 11  4 21    0.0   -0.6    6.6  296.9
   33  5 11  5  0    0.0   -0.2    4.6  290.0
   34  5 11  5  3    0.0   -1.8    3.6  287.8
   35  5 11  5  6    0.0   -2.2    2.4  285.0
   36  5 11  5  9    0.0   -2.4    1.9  283.6
   37  5 11  5 12    0.0   -4.0    0.8  291.2
   38  5 11  5 15    0.0   -3.9    0.5  296.5
   39  5 11  5 18    0.0   -3.3    0.4  299.6
   40  5 11  5 21    0.0   -4.7    0.6  298.6
   41  5 11  6  0    0.0   -2.3    0.5  289.7
   42  5 11  6  3    0.0   -2.6    0.9  289.0
   43  5 11  6  6    0.0   -2.2    0.0  287.9
   44  5 11  6  9    0.0   -1.6    0.0  284.8
   45  5 11  6 12    0.0   -2.0    0.6  293.2
   46  5 11  6 15    0.0   -4.1    1.6  298.9
   47  5 11  6 18    0.0   -4.4    1.8  301.1
   48  5 11  6 21    0.0   -4.9    2.3  298.0
   49  5 11  7  0    0.0   -4.0    1.1  292.0
   50  5 11  7  3    0.0   -2.3   -0.3  287.4
   51  5 11  7  6    0.0   -1.8   -0.1  285.0
   52  5 11  7  9    0.0   -3.0    0.4  285.1
   53  5 11  7 12    0.0   -3.9    0.0  291.5
   54  5 11  7 15    0.0   -3.9    0.0  297.4
   55  5 11  7 18    0.0   -4.4    0.0  300.9
   56  5 11  7 21    0.0   -5.7    0.1  299.6
    1  5 11  8  0    0.0   -4.5    0.8  292.0
    2  5 11  8  3    0.0   -3.5   -1.1  289.2
    3  5 11  8  6    0.0   -3.6   -0.9  287.0
    4  5 11  8  9    0.0   -3.1   -0.9  285.4
    5  5 11  8 12    0.0   -3.4   -1.6  292.9
    6  5 11  8 15    0.0   -3.2   -1.2  299.2
    7  5 11  8 18    0.0   -4.6   -1.6  303.0
    8  5 11  8 21    0.0   -5.4   -2.4  301.2
    9  5 11  9  0    0.0   -4.8   -1.6  293.8
   10  5 11  9  3    0.0   -4.6   -2.1  292.0
   11  5 11  9  6    0.0   -3.6   -0.4  288.9
   12  5 11  9  9    0.0   -3.9    0.0  287.6
   13  5 11  9 12    0.0   -3.1   -1.4  294.5
   14  5 11  9 15    0.0   -3.0   -1.9  301.1
   15  5 11  9 18    0.0   -4.9   -0.9  304.8
   16  5 11  9 21    0.0   -6.3   -0.6  302.8
   17  5 11 10  0    0.0   -5.9    0.8  295.2
   18  5 11 10  3    0.0   -5.4   -1.0  292.4
   19  5 11 10  6    0.0   -4.9   -0.2  289.4
   20  5 11 10  9    0.0   -4.3    0.2  287.7
   21  5 11 10 12    0.0   -3.9   -1.1  294.5
   22  5 11 10 15    0.0   -3.9    0.0  301.8
   23  5 11 10 18    0.0   -4.7    0.8  305.1
   24  5 11 10 21    0.0   -4.6    1.9  301.6
   25  5 11 11  0    0.0   -3.8    1.4  295.4
   26  5 11 11  3    0.5   -3.9    0.9  292.1
   27  5 11 11  6    1.0   -3.3    0.9  292.3
   28  5 11 11  9    0.0   -2.7   -0.9  292.1
   29  5 11 11 12    0.0   -2.4    0.0  297.4
   30  5 11 11 15    0.0   -2.3    1.1  303.7
   31  5 11 11 18    0.0   -2.2    1.2  305.9
   32  5 11 11 21    0.0   -3.5    0.9  305.0
   33  5 11 12  0    0.0   -4.5    0.5  297.1
   34  5 11 12  3    0.0   -4.0   -1.9  294.9
   35  5 11 12  6    0.0   -3.1   -2.8  292.5
   36  5 11 12  9    0.0   -2.4   -1.9  290.7
   37  5 11 12 12    0.0   -2.1   -2.6  299.4
   38  5 11 12 15    0.0   -2.2   -1.8  305.1
   39  5 11 12 18    0.0   -4.0   -1.6  308.1
   40  5 11 12 21    0.0   -4.4   -1.4  306.9
   41  5 11 13  0    0.0   -5.4   -0.6  299.4
   42  5 11 13  3    0.0   -4.5   -2.9  297.1
   43  5 11 13  6    0.0   -3.9   -1.9  295.2
   44  5 11 13  9    0.0   -3.8   -2.3  294.8
   45  5 11 13 12    0.0   -2.0   -0.2  301.7
   46  5 11 13 15    0.0    1.3   -2.4  307.7
   47  5 11 13 18    0.0    2.9   -2.7  301.2
   48  5 11 13 21    2.9    0.2    2.1  295.3
   49  5 11 14  0    5.9   -2.6    2.9  294.3
   50  5 11 14  3    1.0   -1.7    2.4  293.3
   51  5 11 14  6    3.9   -1.4    0.8  293.8
   52  5 11 14  9    1.0   -2.1    0.2  293.4
   53  5 11 14 12    1.0   -1.0   -0.8  296.6
   54  5 11 14 15    0.0   -0.4   -2.9  303.4
   55  5 11 14 18    0.0   -1.8   -5.3  305.3
   56  5 11 14 21    0.0   -1.1   -5.4  305.0
    1  5 11 15  0    0.0   -0.6   -3.8  299.1
    2  5 11 15  3    0.0    0.3   -3.6  297.9
    3  5 11 15  6    0.0    0.3   -3.9  296.0
    4  5 11 15  9    0.5    0.5    2.0  294.3
    5  5 11 15 12    2.9   -2.7    0.2  295.4
    6  5 11 15 15    1.5   -2.0   -0.1  302.3
    7  5 11 15 18    2.0   -1.7    0.8  305.9
    8  5 11 15 21    0.0   -2.3    0.6  305.5
    9  5 11 16  0    0.0   -3.8    2.5  299.0
   10  5 11 16  3    0.0   -4.2    1.9  296.1
   11  5 11 16  6    0.0   -3.3    0.9  296.5
   12  5 11 16  9    0.0   -3.3    0.2  295.2
   13  5 11 16 12    2.0   -2.0   -0.5  295.4
   14  5 11 16 15    0.5   -1.8   -1.7  301.6
   15  5 11 16 18    5.9   -1.9   -1.9  300.0
   16  5 11 16 21    2.4   -3.2   -1.8  298.9
   17  5 11 17  0    2.4   -2.8   -0.2  294.8
   18  5 11 17  3    0.0   -1.9    0.1  293.8
   19  5 11 17  6    0.0   -2.5    0.6  293.0
   20  5 11 17  9    0.0   -1.9    0.8  292.1
   21  5 11 17 12    0.0   -1.8    0.1  298.5
   22  5 11 17 15    0.0   -1.9   -0.4  303.4
   23  5 11 17 18    0.0   -2.6   -0.2  305.1
   24  5 11 17 21    0.0   -2.6    0.0  304.6
   25  5 11 18  0    0.0   -3.1   -0.5  297.5
   26  5 11 18  3    0.0   -2.4   -2.0  295.7
   27  5 11 18  6    1.0   -0.5    2.2  293.5
   28  5 11 18  9    1.0   -3.1    1.9  291.5
   29  5 11 18 12    1.0   -1.6    2.5  297.0
   30  5 11 18 15    0.0   -0.6    3.1  302.9
   31  5 11 18 18    0.0   -0.4    2.8  305.3
   32  5 11 18 21    0.0   -2.7    2.6  304.1
   33  5 11 19  0    0.0   -4.1    1.6  296.0
   34  5 11 19  3    0.0   -3.8   -0.4  293.6
   35  5 11 19  6    0.0   -2.1   -1.9  290.9
   36  5 11 19  9    0.0   -1.4   -2.2  289.8
   37  5 11 19 12    0.0   -1.2   -2.1  300.3
   38  5 11 19 15    0.0   -0.6   -0.9  308.5
   39  5 11 19 18    0.0   -2.8   -0.2  309.0
   40  5 11 19 21    0.0   -4.8   -0.5  307.8
   41  5 11 20  0    0.0   -5.4   -0.5  299.4
   42  5 11 20  3    0.0   -3.8   -2.6  296.9
   43  5 11 20  6    0.0   -1.6   -3.2  293.9
   44  5 11 20  9    0.0   -1.4   -2.9  292.3
   45  5 11 20 12    0.0   -1.2   -5.4  301.3
   46  5 11 20 15    0.0   -1.3   -6.4  306.5
   47  5 11 20 18    0.0   -2.3   -7.3  309.0
   48  5 11 20 21    0.0   -1.5   -6.8  307.6
   49  5 11 21  0    0.0   -1.9   -4.0  299.2
   50  5 11 21  3    0.0   -2.1   -3.4  297.0
   51  5 11 21  6    0.0   -2.5   -3.7  295.9
   52  5 11 21  9    0.0   -2.4   -2.6  294.6
   53  5 11 21 12    0.0   -1.9   -2.8  302.2
   54  5 11 21 15    0.0    0.8   -2.4  307.0
   55  5 11 21 18    0.0    1.1   -1.3  307.2
   56  5 11 21 21    0.0   -0.1   -2.7  308.4
    1  5 11 22  0    0.0   -1.4    0.6  302.8
    2  5 11 22  3    1.5   -1.5    0.2  298.8
    3  5 11 22  6    2.0   -1.8    0.0  296.3
    4  5 11 22  9    1.0   -2.2   -0.8  294.8
    5  5 11 22 12    1.0   -2.5   -2.4  302.7
    6  5 11 22 15    0.0   -2.2   -4.9  310.0
    7  5 11 22 18    0.0   -1.5   -5.9  311.8
    8  5 11 22 21    0.0   -1.6   -6.5  311.1
    9  5 11 23  0    0.0   -2.2   -4.8  303.5
   10  5 11 23  3    0.0   -1.5   -6.0  301.9
   11  5 11 23  6    0.0   -2.6   -4.4  299.4
   12  5 11 23  9    0.0   -1.4   -4.3  297.9
   13  5 11 23 12    0.0    0.2   -3.1  301.9
   14  5 11 23 15    2.4    3.3   -0.6  302.8
   15  5 11 23 18    5.9    3.8    8.3  293.5
   16  5 11 23 21    0.0   -1.1    9.2  295.5
   17  5 11 24  0    0.0   -0.9    7.9  293.2
   18  5 11 24  3    0.0   -1.0    4.0  290.0
   19  5 11 24  6    0.0    0.0    2.4  288.0
   20  5 11 24  9    0.0    1.1    4.9  287.5
   21  5 11 24 12    0.0   -2.2    6.6  295.6
   22  5 11 24 15    0.0   -2.3    3.7  299.9
   23  5 11 24 18    0.0   -3.0    1.4  301.9
   24  5 11 24 21    0.0   -3.1    0.0  300.9
   25  5 11 25  0    0.0   -3.5   -1.1  292.8
   26  5 11 25  3    0.0   -2.0   -3.4  291.3
   27  5 11 25  6    0.0   -1.1   -3.4  289.1
   28  5 11 25  9    0.0    0.0   -3.2  288.4
   29  5 11 25 12    0.0    1.0   -3.8  298.0
   30  5 11 25 15    0.0    1.9   -4.8  305.1
   31  5 11 25 18    0.0    1.0   -4.4  307.5
   32  5 11 25 21    0.0    1.8   -4.4  305.9
   33  5 11 26  0    0.0    0.9   -3.1  296.6
   34  5 11 26  3    0.0    0.8   -3.4  295.0
   35  5 11 26  6    0.0    0.1   -3.6  293.1
   36  5 11 26  9    0.0   -0.3   -3.2  291.7
   37  5 11 26 12    0.0    0.2   -5.5  301.7
   38  5 11 26 15    0.0    1.5   -7.2  307.6
   39  5 11 26 18    0.0   -0.4   -7.6  309.7
   40  5 11 26 21    0.0    0.0   -6.9  308.0
   41  5 11 27  0    0.0   -1.9   -4.6  299.9
   42  5 11 27  3    0.0   -2.8   -4.2  297.8
   43  5 11 27  6    0.0   -1.8   -4.8  296.6
   44  5 11 27  9    0.0   -1.9   -4.0  294.5
   45  5 11 27 12    0.0   -1.6   -6.8  301.0
   46  5 11 27 15    0.0   -1.7   -6.5  306.4
   47  5 11 27 18    0.0   -2.4   -5.6  310.4
   48  5 11 27 21    0.0   -2.3   -6.1  309.1
   49  5 11 28  0    0.0   -3.1   -5.1  301.1
   50  5 11 28  3    0.0   -2.5   -4.6  299.7
   51  5 11 28  6    0.0   -2.8   -4.3  297.8
   52  5 11 28  9    0.0   -2.8   -4.1  296.8
   53  5 11 28 12    0.0   -1.6   -6.1  303.5
   54  5 11 28 15    0.0   -0.1   -5.1  309.0
   55  5 11 28 18    0.0   -1.9   -4.4  310.9
   56  5 11 28 21    0.0   -3.4   -3.2  308.6
    1  5 11 29  0    0.0   -1.5   -1.6  302.6
    2  5 11 29  3    0.0    0.0    4.0  298.4
    3  5 11 29  6    2.0    0.6    4.9  294.5
    4  5 11 29  9    4.9   -4.3    2.4  292.8
    5  5 11 29 12   13.7   -0.8    1.9  295.7
    6  5 11 29 15    2.4   -2.2    2.0  297.3
    7  5 11 29 18    2.0   -1.5   -1.6  302.2
    8  5 11 29 21    0.0    0.9    0.5  303.0
    9  5 11 30  0    0.0    0.5    2.7  297.6
   10  5 11 30  3    0.0   -0.4    5.6  296.2
   11  5 11 30  6    0.0   -2.2    5.2  294.5
   12  5 11 30  9    0.0   -1.5    5.2  293.0
   13  5 11 30 12    1.0   -1.7    5.0  291.6
   14  5 11 30 15    0.0   -2.8    5.4  294.0
   15  5 11 30 18    0.0   -0.1    6.7  296.0
   16  5 11 30 21    0.0   -2.4    6.7  294.9
    1  5 12  1  0    0.0   -2.4    4.5  293.0
    2  5 12  1  3    0.0   -1.8    4.3  291.0
    3  5 12  1  6    0.0   -2.8    3.5  290.3
    4  5 12  1  9    0.0   -2.9    4.2  289.6
    5  5 12  1 12    0.0   -3.9    4.6  291.2
    6  5 12  1 15    0.0   -2.4    4.3  293.1
    7  5 12  1 18    0.0   -2.6    4.5  296.6
    8  5 12  1 21    0.0   -1.8    4.5  294.2
    9  5 12  2  0    0.0   -3.7    2.9  294.2
   10  5 12  2  3    0.0   -3.4    1.7  292.4
   11  5 12  2  6    0.0   -4.1    1.4  290.3
   12  5 12  2  9    0.0   -4.4    1.2  289.9
   13  5 12  2 12    0.0   -4.2    0.6  291.5
   14  5 12  2 15    0.0   -3.2   -0.3  294.1
   15  5 12  2 18    0.0   -1.3   -1.3  296.5
   16  5 12  2 21    0.0   -0.2    1.6  293.2
   17  5 12  3  0    0.0   -1.6    0.2  293.6
   18  5 12  3  3    0.0   -2.6   -2.9  294.2
   19  5 12  3  6    0.0   -3.4   -2.8  293.5
   20  5 12  3  9    0.0   -4.1   -3.2  293.1
   21  5 12  3 12    0.0   -2.9   -4.4  295.1
   22  5 12  3 15    0.0    0.8   -5.8  304.4
   23  5 12  3 18    0.0    3.5   -3.9  308.7
   24  5 12  3 21    0.0    1.7    1.3  305.1
   25  5 12  4  0    2.0   -4.3    4.4  294.0
   26  5 12  4  3    0.0   -4.1    3.6  293.4
   27  5 12  4  6    0.0   -2.9    3.4  292.7
   28  5 12  4  9    1.5   -2.6    3.2  290.5
   29  5 12  4 12    2.0   -1.8    1.2  291.1
   30  5 12  4 15    1.7   -2.9    1.9  292.0
   31  5 12  4 18    1.5   -2.1    0.3  299.5
   32  5 12  4 21    0.0   -2.6    0.6  301.2
   33  5 12  5  0    0.0   -4.2    2.6  294.9
   34  5 12  5  3    0.0   -3.0    1.4  293.5
   35  5 12  5  6    0.0   -2.5    2.6  292.1
   36  5 12  5  9    0.0   -1.4    3.9  291.9
   37  5 12  5 12    0.0   -2.4    7.2  296.5
   38  5 12  5 15    0.0   -1.4    6.5  300.0
   39  5 12  5 18    0.0   -0.9    6.1  301.1
   40  5 12  5 21    0.0   -1.1    5.8  299.2
   41  5 12  6  0    0.0   -1.9    5.4  292.8
   42  5 12  6  3    0.0   -1.6    4.4  290.0
   43  5 12  6  6    0.0   -2.1    3.4  287.6
   44  5 12  6  9    0.0   -1.5    3.1  286.1
   45  5 12  6 12    0.0   -1.3    4.2  294.0
   46  5 12  6 15    0.0   -1.5    4.9  299.8
   47  5 12  6 18    0.0   -0.6    3.8  301.6
   48  5 12  6 21    0.0   -1.9    3.8  300.0
   49  5 12  7  0    0.0   -2.9    2.1  291.9
   50  5 12  7  3    0.0   -3.6    0.6  288.9
   51  5 12  7  6    0.0   -3.3   -0.9  286.6
   52  5 12  7  9    0.0   -3.4   -2.2  285.8
   53  5 12  7 12    0.0   -3.6   -4.2  294.8
   54  5 12  7 15    0.0   -1.7   -6.2  301.3
   55  5 12  7 18    0.0   -0.6   -7.3  304.4
   56  5 12  7 21    0.0   -1.4   -4.6  299.9
    1  5 12  8  0    0.0   -1.4   -4.6  296.9
    2  5 12  8  3    0.0   -1.8   -3.5  293.2
    3  5 12  8  6    0.0   -1.4   -3.5  291.9
    4  5 12  8  9    0.0   -1.9   -3.6  290.6
    5  5 12  8 12    0.0    1.8   -3.9  298.5
    6  5 12  8 15    0.0    2.1   -2.9  304.9
    7  5 12  8 18    0.0   -0.4   -1.9  307.8
    8  5 12  8 21    0.0   -0.9    0.0  306.6
    9  5 12  9  0    0.0   -4.3    3.4  300.8
   10  5 12  9  3    0.0   -5.8    5.9  295.4
   11  5 12  9  6    0.0   -5.6    2.4  293.4
   12  5 12  9  9    1.0   -3.2    0.9  292.3
   13  5 12  9 12    3.9   -0.5   -0.8  291.5
   14  5 12  9 15    5.4    0.0    0.8  291.9
   15  5 12  9 18    7.8   -1.3    0.4  292.6
   16  5 12  9 21    0.0   -3.9    0.0  296.2
   17  5 12 10  0    0.0   -1.6   -0.8  291.0
   18  5 12 10  3    0.0   -0.9   -0.9  288.8
   19  5 12 10  6    0.0    0.8    2.3  289.9
   20  5 12 10  9    0.0   -1.4    4.4  289.9
   21  5 12 10 12    0.0   -3.2    5.1  293.1
   22  5 12 10 15    0.0   -1.4    3.9  299.2
   23  5 12 10 18    0.0   -0.6    3.3  301.8
   24  5 12 10 21    0.0   -1.5    3.4  301.2
   25  5 12 11  0    0.0   -3.4    1.7  292.8
   26  5 12 11  3    0.0   -3.6    0.4  290.0
   27  5 12 11  6    0.0   -3.4   -0.4  288.1
   28  5 12 11  9    0.0   -3.4   -0.4  286.9
   29  5 12 11 12    0.0   -2.3   -1.8  294.4
   30  5 12 11 15    0.0   -1.7   -1.9  300.6
   31  5 12 11 18    0.0   -2.8   -2.1  304.2
   32  5 12 11 21    0.0   -4.4   -1.7  303.5
   33  5 12 12  0    0.0   -4.6   -2.0  295.4
   34  5 12 12  3    0.0   -3.1   -2.1  292.0
   35  5 12 12  6    0.0   -2.9   -1.8  290.1
   36  5 12 12  9    0.0   -2.4   -1.4  288.5
   37  5 12 12 12    0.0   -2.0   -1.6  297.8
   38  5 12 12 15    0.0   -2.4   -0.6  303.6
   39  5 12 12 18    0.0   -4.5   -0.6  307.4
   40  5 12 12 21    0.0   -5.9   -0.2  305.5
   41  5 12 13  0    0.0   -4.8   -1.0  297.5
   42  5 12 13  3    0.0   -3.9   -1.7  294.9
   43  5 12 13  6    0.0   -3.1   -1.7  291.8
   44  5 12 13  9    0.0   -3.1   -0.9  290.1
   45  5 12 13 12    0.0   -4.4   -1.2  297.4
   46  5 12 13 15    0.0   -4.3   -1.0  304.0
   47  5 12 13 18    0.0   -5.4   -0.3  307.0
   48  5 12 13 21    0.0   -5.9    0.0  305.8
   49  5 12 14  0    0.0   -5.2    0.1  298.7
   50  5 12 14  3    0.0   -4.1    0.2  296.5
   51  5 12 14  6    0.0   -3.8   -0.1  293.9
   52  5 12 14  9    0.0   -3.6    0.0  292.6
   53  5 12 14 12    0.0   -3.8    0.0  299.6
   54  5 12 14 15    0.0   -2.4    0.0  306.4
   55  5 12 14 18    0.0   -0.9   -2.6  307.8
   56  5 12 14 21    0.0   -0.6   -2.6  304.8
    1  5 12 15  0    0.0   -1.2   -2.9  301.3
    2  5 12 15  3    0.0   -1.1   -1.2  299.4
    3  5 12 15  6    0.0   -2.4   -0.6  296.9
    4  5 12 15  9    0.0   -2.6   -2.2  295.5
    5  5 12 15 12    0.0   -0.3   -2.3  302.4
    6  5 12 15 15    0.0    0.6   -1.7  309.2
    7  5 12 15 18    0.0   -0.6   -2.6  308.2
    8  5 12 15 21    0.0   -2.4   -3.5  308.2
    9  5 12 16  0    0.0   -3.5   -4.2  302.4
   10  5 12 16  3    0.0   -2.9   -4.1  300.3
   11  5 12 16  6    0.0   -2.0   -2.5  296.0
   12  5 12 16  9    1.1   -0.9   -1.9  294.9
   13  5 12 16 12    4.1   -0.3   -2.1  299.5
   14  5 12 16 15    0.0    1.6    2.2  307.5
   15  5 12 16 18    1.0   -2.1    6.0  299.4
   16  5 12 16 21    0.0   -1.8    4.9  300.7
   17  5 12 17  0    0.0   -1.3    2.7  294.9
   18  5 12 17  3    0.0    0.0    1.5  293.0
   19  5 12 17  6    0.0    0.4    2.4  293.1
   20  5 12 17  9    0.0    0.4    2.2  291.7
   21  5 12 17 12    0.0    0.0    2.4  300.3
   22  5 12 17 15    0.0   -1.1    3.5  305.5
   23  5 12 17 18    0.0   -1.0    2.4  306.9
   24  5 12 17 21    0.0   -2.3    2.2  306.0
   25  5 12 18  0    0.0   -4.1    0.9  298.6
   26  5 12 18  3    0.0   -4.1   -1.9  296.4
   27  5 12 18  6    0.0   -2.0   -3.4  294.9
   28  5 12 18  9    0.0   -0.9   -3.6  294.3
   29  5 12 18 12    0.0    2.2   -2.8  300.2
   30  5 12 18 15    0.0    2.2    1.1  301.6
   31  5 12 18 18    0.0    1.9    1.9  305.8
   32  5 12 18 21    0.0   -0.2    1.8  305.8
   33  5 12 19  0    0.0   -1.4    1.1  299.8
   34  5 12 19  3    0.0   -2.7    2.5  299.5
   35  5 12 19  6    0.0   -3.9    2.6  295.9
   36  5 12 19  9    0.0   -5.0    1.9  295.0
   37  5 12 19 12    0.0   -5.1    1.6  295.1
   38  5 12 19 15    0.0   -3.1    2.1  298.9
   39  5 12 19 18    1.0    0.0    3.1  291.4
   40  5 12 19 21    0.7   -2.9    1.1  290.6
   41  5 12 20  0    1.0   -2.1    2.1  290.5
   42  5 12 20  3    0.0   -1.4    1.2  287.0
   43  5 12 20  6    0.0   -0.6    1.1  286.0
   44  5 12 20  9    0.0   -0.3    0.6  285.4
   45  5 12 20 12    0.0   -1.2    0.2  297.1
   46  5 12 20 15    0.0   -1.5   -2.0  303.9
   47  5 12 20 18    0.0   -0.6   -2.2  307.1
   48  5 12 20 21    0.0   -1.0   -2.0  306.5
   49  5 12 21  0    0.0   -2.5   -1.8  296.8
   50  5 12 21  3    0.0   -3.1   -3.2  295.4
   51  5 12 21  6    0.0   -1.1   -4.4  292.7
   52  5 12 21  9    0.0   -0.5   -3.6  290.9
   53  5 12 21 12    0.0   -0.1   -5.5  300.5
   54  5 12 21 15    0.0   -0.8   -5.8  306.9
   55  5 12 21 18    0.0   -1.2   -5.7  310.0
   56  5 12 21 21    0.0   -2.3   -5.0  309.0
    1  5 12 22  0    0.0   -2.5   -3.6  300.6
    2  5 12 22  3    0.0   -2.2   -2.8  297.7
    3  5 12 22  6    0.0   -2.3   -2.8  295.6
    4  5 12 22  9    0.0   -2.2   -2.1  293.7
    5  5 12 22 12    0.0   -0.4   -2.6  302.1
    6  5 12 22 15    0.0    1.9   -3.4  309.2
    7  5 12 22 18    0.0    0.5   -3.3  311.7
    8  5 12 22 21    0.0   -1.1   -1.8  308.3
    9  5 12 23  0    0.0   -0.1   -1.7  303.9
   10  5 12 23  3    0.5    1.9    0.8  299.5
   11  5 12 23  6    2.0   -0.9    3.2  295.6
   12  5 12 23  9    2.4   -1.3    2.2  294.2
   13  5 12 23 12    2.9    0.4    3.0  299.3
   14  5 12 23 15    0.0   -2.4    4.3  306.9
   15  5 12 23 18    0.0   -1.9    4.5  309.4
   16  5 12 23 21    0.0   -2.7    4.8  307.5
   17  5 12 24  0    0.0   -4.4    4.6  300.1
   18  5 12 24  3    0.0   -5.2    3.6  297.6
   19  5 12 24  6    0.0   -3.9    2.4  294.1
   20  5 12 24  9    0.0   -2.9    1.9  291.5
   21  5 12 24 12    0.0   -3.6    2.6  296.9
   22  5 12 24 15    0.0   -4.2    3.1  303.5
   23  5 12 24 18    0.0   -2.9    3.3  305.1
   24  5 12 24 21    0.0   -3.4    3.1  303.9
   25  5 12 25  0    0.0   -4.0    1.9  296.6
   26  5 12 25  3    0.0   -3.7    0.3  294.8
   27  5 12 25  6    0.0   -2.9    0.0  292.4
   28  5 12 25  9    0.0   -3.1    0.0  291.0
   29  5 12 25 12    0.0   -3.0   -1.8  297.9
   30  5 12 25 15    0.0   -2.3   -1.8  303.4
   31  5 12 25 18    0.0   -2.9   -2.4  306.5
   32  5 12 25 21    0.0   -3.3   -2.6  305.8
   33  5 12 26  0    0.0   -4.1   -1.6  298.8
   34  5 12 26  3    0.0   -4.1   -3.3  296.5
   35  5 12 26  6    0.0   -2.2   -3.0  293.5
   36  5 12 26  9    0.0   -2.8   -2.4  293.5
   37  5 12 26 12    0.0   -3.0   -3.4  296.8
   38  5 12 26 15    0.0   -2.1   -3.9  301.1
   39  5 12 26 18    0.0   -2.6   -3.0  307.0
   40  5 12 26 21    0.0   -3.4   -3.3  307.1
   41  5 12 27  0    0.0   -4.6   -2.8  299.9
   42  5 12 27  3    0.0   -3.8   -3.4  297.0
   43  5 12 27  6    0.0   -2.8   -3.5  294.6
   44  5 12 27  9    0.0   -2.8   -2.2  293.0
   45  5 12 27 12    0.0   -3.8   -3.9  301.1
   46  5 12 27 15    0.0   -3.0   -4.2  307.3
   47  5 12 27 18    0.0   -4.4   -3.9  309.7
   48  5 12 27 21    0.0   -4.6   -4.0  308.6
   49  5 12 28  0    0.0   -5.4   -3.4  300.9
   50  5 12 28  3    0.0   -4.2   -2.8  298.0
   51  5 12 28  6    0.0   -3.2   -0.5  294.5
   52  5 12 28  9    0.0   -2.7   -0.8  293.0
   53  5 12 28 12    0.0   -1.5    0.1  301.8
   54  5 12 28 15    0.0   -0.6    1.0  309.0
   55  5 12 28 18    0.0   -0.4    1.7  311.4
   56  5 12 28 21    0.0   -1.1    2.2  309.7
    1  5 12 29  0    0.0   -2.5    1.4  302.6
    2  5 12 29  3    0.0   -3.4    0.8  300.1
    3  5 12 29  6    0.0   -2.2    1.2  297.9
    4  5 12 29  9    0.0   -1.1   -0.6  297.8
    5  5 12 29 12    0.0   -0.9    0.0  305.1
    6  5 12 29 15    0.0   -1.1    0.0  310.8
    7  5 12 29 18    0.0   -1.2   -1.1  311.6
    8  5 12 29 21    0.0   -0.4   -1.9  302.2
    9  5 12 30  0    0.0   -1.5   -2.5  304.5
   10  5 12 30  3    0.0   -1.6   -0.6  298.1
   11  5 12 30  6    0.0   -2.2    0.4  298.7
   12  5 12 30  9    0.0   -2.1   -0.2  297.5
   13  5 12 30 12    0.0   -0.6   -0.8  303.4
   14  5 12 30 15    0.0    6.1    1.5  298.9
   15  5 12 30 18    1.0    4.4    2.4  294.3
   16  5 12 30 21    0.0    0.6    2.2  298.0
   17  5 12 31  0    0.0   -1.3    0.0  295.9
   18  5 12 31  3    0.0    0.0    0.4  294.7
   19  5 12 31  6    0.0    0.6    1.1  294.1
   20  5 12 31  9    0.0   -0.3    1.4  292.1
   21  5 12 31 12    0.0    1.7    0.4  301.0
   22  5 12 31 15    0.0    1.4    1.1  306.5
   23  5 12 31 18    0.0   -0.9    0.5  309.3
   24  5 12 31 21    0.0   -2.6    1.1  304.1
    1  6  1  1  0    0.0   -3.4    0.4  301.4
    2  6  1  1  3    0.0   -2.1    0.0  297.0
    3  6  1  1  6    0.0   -2.1   -1.1  295.9
    4  6  1  1  9    0.0   -0.6   -0.5  293.0
    5  6  1  1 12    0.0   -0.4    1.2  302.6
    6  6  1  1 15    0.0   -1.5    0.4  307.9
    7  6  1  1 18    0.0   -1.6    0.0  308.3
    8  6  1  1 21    0.0   -3.1    1.1  306.4
    9  6  1  2  0    0.0   -3.4    0.6  301.6
   10  6  1  2  3    0.0   -3.3   -0.4  298.4
   11  6  1  2  6    0.0   -2.1   -1.8  297.2
   12  6  1  2  9    0.0   -1.0   -1.2  296.0
   13  6  1  2 12    0.0   -1.2    0.2  304.2
   14  6  1  2 15    0.0   -1.0    1.2  309.0
   15  6  1  2 18    0.0   -0.4    2.9  309.5
   16  6  1  2 21    0.0   -2.1    2.9  308.9
   17  6  1  3  0    0.0   -2.9    2.9  303.1
   18  6  1  3  3    0.0   -3.3    3.7  301.2
   19  6  1  3  6    0.0   -0.8    4.8  297.7
   20  6  1  3  9    0.5   -0.3    3.2  294.8
   21  6  1  3 12    1.0    1.0    4.6  300.1
   22  6  1  3 15    0.0    2.2    3.9  306.8
   23  6  1  3 18    0.0    0.8    4.7  309.2
   24  6  1  3 21    0.0   -0.7    4.5  308.1
   25  6  1  4  0    0.0   -2.5    3.7  300.6
   26  6  1  4  3    0.0   -3.1    2.4  297.9
   27  6  1  4  6    0.0   -2.8    0.8  294.5
   28  6  1  4  9    0.0   -1.9    1.2  291.6
   29  6  1  4 12    0.0   -1.8    0.0  300.1
   30  6  1  4 15    0.0    0.0    0.0  309.4
   31  6  1  4 18    0.0   -1.4    0.1  311.0
   32  6  1  4 21    0.0   -2.9    0.2  309.8
   33  6  1  5  0    0.0   -4.2    0.7  301.7
   34  6  1  5  3    0.0   -4.9    0.0  298.9
   35  6  1  5  6    0.0   -3.9   -2.6  296.8
   36  6  1  5  9    0.0   -2.4   -3.0  295.4
   37  6  1  5 12    0.0   -1.8   -4.4  302.1
   38  6  1  5 15    0.0    0.1   -3.4  309.0
   39  6  1  5 18    0.0   -0.8   -3.2  311.6
   40  6  1  5 21    0.0   -1.1   -3.3  311.8
   41  6  1  6  0    0.0   -1.5   -2.5  302.8
   42  6  1  6  3    0.0   -2.2   -2.9  301.3
   43  6  1  6  6    0.0   -1.2   -3.4  298.8
   44  6  1  6  9    0.0   -0.9   -2.9  297.3
   45  6  1  6 12    0.0    0.0   -4.9  305.8
   46  6  1  6 15    0.0    1.6   -4.7  312.7
   47  6  1  6 18    0.0    0.4   -4.6  315.0
   48  6  1  6 21    0.0    0.6   -3.9  314.0
   49  6  1  7  0    0.0    0.0   -3.6  305.5
   50  6  1  7  3    0.0   -0.4   -3.6  303.0
   51  6  1  7  6    0.0   -1.8   -3.4  300.7
   52  6  1  7  9    0.0   -1.2   -4.0  299.7
   53  6  1  7 12    0.0   -0.9   -6.9  305.5
   54  6  1  7 15    0.0    0.0   -8.6  312.4
   55  6  1  7 18    0.0   -0.1   -8.4  315.4
   56  6  1  7 21    0.0    0.6   -8.8  314.1
    1  6  1  8  0    0.0   -1.0   -5.1  306.5
    2  6  1  8  3    0.0   -0.1   -3.9  304.1
    3  6  1  8  6    0.0   -0.9   -4.6  302.6
    4  6  1  8  9    0.0   -0.9   -4.4  302.2
    5  6  1  8 12    0.0    2.5   -6.1  308.1
    6  6  1  8 15    0.0    3.4   -5.1  312.8
    7  6  1  8 18    0.0    0.6   -4.7  315.4
    8  6  1  8 21    0.0    0.2   -2.5  313.0
    9  6  1  9  0    0.0   -1.6   -2.3  308.2
   10  6  1  9  3    0.0   -0.3   -5.2  306.7
   11  6  1  9  6    0.0   -0.2   -4.9  304.1
   12  6  1  9  9    0.0   -1.4   -4.2  302.0
   13  6  1  9 12    0.0   -1.4   -8.1  307.4
   14  6  1  9 15    0.0   -1.8   -8.2  312.4
   15  6  1  9 18    0.0   -2.2   -8.9  315.0
   16  6  1  9 21    0.0   -1.7   -9.2  314.0
   17  6  1 10  0    0.0   -1.2   -5.9  308.1
   18  6  1 10  3    0.0   -0.9   -6.8  306.3
   19  6  1 10  6    0.0   -1.5   -5.7  304.2
   20  6  1 10  9    0.0   -2.0   -4.6  302.7
   21  6  1 10 12    0.0    3.4    0.1  305.6
   22  6  1 10 15    1.0   -0.6    9.4  300.8
   23  6  1 10 18    2.0   -3.3    7.6  304.3
   24  6  1 10 21    1.0   -3.9    6.3  303.2
   25  6  1 11  0    0.0   -2.1    5.2  297.0
   26  6  1 11  3    1.0   -2.1    4.9  294.0
   27  6  1 11  6    2.0   -2.3    4.1  294.2
   28  6  1 11  9    4.9   -1.2    2.1  295.2
   29  6  1 11 12    9.8   -2.8    0.2  298.9
   30  6  1 11 15    3.9    0.1   -2.2  304.0
   31  6  1 11 18    7.8   -0.3   -3.6  305.3
   32  6  1 11 21    2.0   -3.1   -2.8  305.6
   33  6  1 12  0    2.0   -5.3   -0.9  300.8
   34  6  1 12  3    1.0   -3.1   -1.2  298.4
   35  6  1 12  6    0.0   -3.4   -2.9  298.0
   36  6  1 12  9    0.0   -1.9   -2.2  297.6
   37  6  1 12 12    0.0   -0.9   -3.2  302.2
   38  6  1 12 15    0.0    0.4   -3.9  306.8
   39  6  1 12 18    0.0   -2.9   -1.5  306.6
   40  6  1 12 21    0.0   -3.6    2.6  304.5
   41  6  1 13  0    1.1   -4.6    5.8  297.5
   42  6  1 13  3    0.0   -2.4    6.3  294.7
   43  6  1 13  6    0.0   -1.8    5.4  291.9
   44  6  1 13  9    2.0   -3.7    4.9  291.3
   45  6  1 13 12    2.9   -2.4    2.4  293.2
   46  6  1 13 15    0.0   -1.6    2.3  296.0
   47  6  1 13 18    0.0   -2.6    1.9  301.6
   48  6  1 13 21    2.4   -4.9   -0.9  300.4
   49  6  1 14  0    5.9   -3.5    0.0  297.8
   50  6  1 14  3    2.0   -3.2   -0.9  297.3
   51  6  1 14  6    2.9   -2.5   -1.2  296.4
   52  6  1 14  9    0.0   -1.8   -1.4  296.1
   53  6  1 14 12    0.0   -1.8   -3.1  300.9
   54  6  1 14 15    4.9   -0.8   -4.2  302.6
   55  6  1 14 18    9.8    0.0   -3.4  304.0
   56  6  1 14 21    0.5    0.4   -2.9  307.5
    1  6  1 15  0    1.0    0.2    0.2  301.4
    2  6  1 15  3    0.0    0.6   -1.1  301.0
    3  6  1 15  6    0.0    0.0   -2.9  299.4
    4  6  1 15  9    0.0   -0.1   -3.3  298.2
    5  6  1 15 12    0.0    0.0   -3.8  303.3
    6  6  1 15 15    0.0   -0.2   -4.4  308.2
    7  6  1 15 18    0.0    0.9   -2.2  309.0
    8  6  1 15 21    0.0    1.1    2.0  306.4
    9  6  1 16  0    0.0   -0.6    2.8  302.7
   10  6  1 16  3    2.9    0.6    4.4  300.6
   11  6  1 16  6    6.8    0.4    6.2  298.0
   12  6  1 16  9    3.9    0.6    9.2  293.0
   13  6  1 16 12   11.7   -0.7    9.8  288.9
   14  6  1 16 15    3.4   -2.4    6.7  288.9
   15  6  1 16 18    3.9    1.5    3.7  291.5
   16  6  1 16 21    0.0    2.4    1.4  291.7
   17  6  1 17  0    0.0    0.8    3.0  291.9
   18  6  1 17  3    0.0   -0.4    4.5  292.5
   19  6  1 17  6    0.0   -1.2    4.1  290.4
   20  6  1 17  9    0.0   -2.4    3.0  288.9
   21  6  1 17 12    0.0   -3.7    3.1  293.0
   22  6  1 17 15    0.0   -3.4    1.3  298.9
   23  6  1 17 18    0.0   -4.1    1.8  302.1
   24  6  1 17 21    0.0   -4.6    2.2  300.8
   25  6  1 18  0    0.0   -4.0    2.4  293.1
   26  6  1 18  3    0.0   -3.6    1.2  290.8
   27  6  1 18  6    0.0   -3.5    0.6  289.3
   28  6  1 18  9    0.0   -3.6    0.7  288.0
   29  6  1 18 12    0.0   -3.7   -0.5  293.6
   30  6  1 18 15    0.0   -2.7   -0.9  299.4
   31  6  1 18 18    0.0   -3.3   -0.6  302.6
   32  6  1 18 21    0.0   -3.8   -1.1  302.0
   33  6  1 19  0    0.0   -4.2    0.0  294.8
   34  6  1 19  3    0.0   -4.2   -0.8  293.0
   35  6  1 19  6    0.0   -3.4   -1.9  291.1
   36  6  1 19  9    0.0   -2.6   -1.5  290.3
   37  6  1 19 12    0.0   -2.6   -2.9  295.1
   38  6  1 19 15    0.0   -0.9   -3.7  299.9
   39  6  1 19 18    0.0   -2.4   -2.6  301.6
   40  6  1 19 21    0.0   -3.9   -0.9  302.1
   41  6  1 20  0    0.0   -2.9    0.3  297.9
   42  6  1 20  3    0.0   -2.4    1.1  297.9
   43  6  1 20  6    0.0   -2.1    0.0  297.0
   44  6  1 20  9    0.0   -1.9   -0.1  296.0
   45  6  1 20 12    0.0   -2.1    0.0  298.2
   46  6  1 20 15    1.0   -2.2    2.1  302.7
   47  6  1 20 18    2.0   -1.6   -0.4  303.4
   48  6  1 20 21    1.5   -3.1    0.0  302.0
   49  6  1 21  0    2.0   -2.9    1.1  297.6
   50  6  1 21  3    0.0   -1.8    0.3  295.3
   51  6  1 21  6    0.0   -1.1    0.5  293.9
   52  6  1 21  9    0.0    1.9    2.5  294.4
   53  6  1 21 12    0.0    0.9    5.9  297.2
   54  6  1 21 15    0.0    0.3    4.9  303.4
   55  6  1 21 18    0.0   -0.4    4.4  306.1
   56  6  1 21 21    0.0   -0.9    4.9  303.9
    1  6  1 22  0    0.0   -3.6    3.9  298.5
    2  6  1 22  3    0.0   -2.8    1.8  296.5
    3  6  1 22  6    0.0   -2.6    1.9  295.1
    4  6  1 22  9    0.0   -3.1    1.9  294.3
    5  6  1 22 12    0.0   -3.8    0.8  297.4
    6  6  1 22 15    0.0   -3.2   -0.3  302.3
    7  6  1 22 18    0.0   -4.8    0.0  305.5
    8  6  1 22 21    0.0   -5.3   -0.8  304.5
    9  6  1 23  0    0.0   -2.6   -1.5  297.6
   10  6  1 23  3    0.0   -0.3   -1.9  294.4
   11  6  1 23  6    0.0    1.4   -1.4  293.7
   12  6  1 23  9    0.0    1.1    0.4  292.5
   13  6  1 23 12    0.0   -1.1    0.9  299.7
   14  6  1 23 15    0.0   -1.9    1.1  305.0
   15  6  1 23 18    0.0   -2.8    1.2  307.0
   16  6  1 23 21    0.0   -2.3    2.4  302.4
   17  6  1 24  0    0.0   -2.2    0.9  301.2
   18  6  1 24  3    0.0   -3.1   -1.0  299.9
   19  6  1 24  6    0.0   -2.4   -1.4  298.4
   20  6  1 24  9    0.0   -1.8   -1.7  297.0
   21  6  1 24 12    0.0    0.0   -2.4  300.7
   22  6  1 24 15    0.0    1.1   -1.6  306.8
   23  6  1 24 18    0.0    1.0    0.2  308.5
   24  6  1 24 21    0.0    0.0    0.8  308.9
   25  6  1 25  0    0.0   -3.6    2.5  302.9
   26  6  1 25  3    0.0   -2.4    1.6  300.8
   27  6  1 25  6    0.0   -0.9    4.4  296.4
   28  6  1 25  9    0.0    0.4    3.6  295.2
   29  6  1 25 12    0.0    0.5    5.6  301.0
   30  6  1 25 15    0.0   -1.2    6.4  306.5
   31  6  1 25 18    0.0   -1.2    6.1  307.5
   32  6  1 25 21    0.0   -2.0    5.9  306.1
   33  6  1 26  0    0.0   -1.7    2.9  298.5
   34  6  1 26  3    0.0   -2.3    0.6  296.2
   35  6  1 26  6    0.0   -2.1   -0.4  294.9
   36  6  1 26  9    0.0   -2.4   -1.2  293.5
   37  6  1 26 12    0.0   -2.1   -2.8  299.5
   38  6  1 26 15    0.0   -1.2   -2.3  305.2
   39  6  1 26 18    0.0   -2.1   -1.5  308.1
   40  6  1 26 21    0.0   -3.5   -1.5  307.6
   41  6  1 27  0    0.0   -4.5   -1.9  300.4
   42  6  1 27  3    0.0   -3.2   -3.0  298.3
   43  6  1 27  6    0.0   -2.2   -3.1  295.3
   44  6  1 27  9    0.0   -1.4   -2.7  293.6
   45  6  1 27 12    0.0   -0.4   -3.9  300.1
   46  6  1 27 15    0.0    0.1   -3.4  306.5
   47  6  1 27 18    0.0   -0.4   -3.1  309.9
   48  6  1 27 21    0.0   -0.6   -2.1  309.7
   49  6  1 28  0    0.0   -1.3   -1.8  300.1
   50  6  1 28  3    0.0   -1.7   -1.8  299.1
   51  6  1 28  6    0.0   -0.3   -2.1  296.5
   52  6  1 28  9    0.0    1.2   -1.4  295.9
   53  6  1 28 12    0.0    1.4   -1.8  303.1
   54  6  1 28 15    0.0    1.6   -2.0  309.0
   55  6  1 28 18    0.0   -1.4   -2.2  312.0
   56  6  1 28 21    0.0   -2.1   -2.3  311.6
    1  6  1 29  0    0.0   -3.6   -2.0  304.0
    2  6  1 29  3    0.0   -2.4   -2.7  301.8
    3  6  1 29  6    0.0   -1.4   -3.8  299.1
    4  6  1 29  9    0.0   -0.4   -2.8  297.3
    5  6  1 29 12    0.0    0.2   -3.7  304.0
    6  6  1 29 15    0.0    1.0   -3.2  310.3
    7  6  1 29 18    0.0   -0.9   -2.4  313.1
    8  6  1 29 21    0.0   -1.8   -2.2  313.0
    9  6  1 30  0    0.0   -2.2   -2.3  303.8
   10  6  1 30  3    0.0   -1.1   -2.8  301.5
   11  6  1 30  6    0.0   -0.1   -2.6  299.3
   12  6  1 30  9    0.0    0.6   -1.9  297.5
   13  6  1 30 12    0.0    0.9   -1.6  305.5
   14  6  1 30 15    0.0    0.6   -2.2  311.3
   15  6  1 30 18    0.0   -2.2   -0.8  314.0
   16  6  1 30 21    0.0   -4.5    2.3  309.6
   17  6  1 31  0    0.0   -7.1    3.3  303.5
   18  6  1 31  3    0.0   -5.8    0.6  301.1
   19  6  1 31  6    0.0   -3.0    0.2  298.8
   20  6  1 31  9    0.0   -3.2    2.1  298.0
   21  6  1 31 12    0.0   -3.9    1.5  299.7
   22  6  1 31 15    0.0   -3.6   -0.8  307.1
   23  6  1 31 18    0.0   -1.9   -1.4  311.7
   24  6  1 31 21    0.0   -3.0    0.7  306.5
    1  6  2  1  0    0.0   -3.7    1.7  306.1
    2  6  2  1  3    0.0   -5.2    0.8  303.4
    3  6  2  1  6    0.0   -4.3   -1.3  301.8
    4  6  2  1  9    0.0   -2.2   -2.1  300.0
    5  6  2  1 12    0.0   -0.1   -0.4  304.4
    6  6  2  1 15    0.0   -1.4   -0.4  309.7
    7  6  2  1 18    0.0   -0.8   -0.6  311.2
    8  6  2  1 21    0.0    0.1    1.7  306.1
    9  6  2  2  0    0.0   -2.6    2.7  304.4
   10  6  2  2  3    0.0   -5.2    1.7  303.9
   11  6  2  2  6    0.0   -4.9    1.4  301.3
   12  6  2  2  9    0.0   -4.6   -0.1  300.1
   13  6  2  2 12    0.0   -3.8   -1.1  302.4
   14  6  2  2 15    0.0   -0.8   -2.4  310.4
   15  6  2  2 18    0.0   -1.2   -0.9  308.3
   16  6  2  2 21    0.0   -2.9    1.0  308.1
   17  6  2  3  0    0.0   -4.2    0.6  305.8
   18  6  2  3  3    0.0   -4.1   -0.9  305.2
   19  6  2  3  6    0.0   -3.3   -1.8  304.1
   20  6  2  3  9    1.5   -3.2   -0.9  298.0
   21  6  2  3 12    3.9   -3.8   -0.1  299.6
   22  6  2  3 15    0.5   -2.0   -4.4  310.0
   23  6  2  3 18    0.5    0.6   -3.4  309.2
   24  6  2  3 21    0.0   -0.7    1.1  306.1
   25  6  2  4  0    0.5   -3.0    2.9  301.3
   26  6  2  4  3    0.0   -3.7    0.6  301.4
   27  6  2  4  6    2.0   -0.8    2.9  296.9
   28  6  2  4  9    1.5   -2.2    2.6  295.5
   29  6  2  4 12    3.9   -3.6    0.8  297.0
   30  6  2  4 15    1.0   -1.5   -1.1  304.4
   31  6  2  4 18    2.9    1.2   -3.9  302.1
   32  6  2  4 21    1.5   -0.6   -0.6  302.5
   33  6  2  5  0    1.0   -0.6    0.0  297.6
   34  6  2  5  3    0.0   -1.9    0.3  297.7
   35  6  2  5  6    0.0   -1.6   -1.4  296.1
   36  6  2  5  9    0.0   -1.7    0.9  295.6
   37  6  2  5 12    0.0   -1.4   -1.4  301.7
   38  6  2  5 15    0.0   -2.6   -2.4  308.5
   39  6  2  5 18    0.0   -0.6   -4.6  310.4
   40  6  2  5 21    0.0    0.5   -2.8  309.7
   41  6  2  6  0    0.0    1.2   -0.2  302.5
   42  6  2  6  3    0.0   -0.2    1.9  301.7
   43  6  2  6  6    0.0   -1.6    3.8  298.9
   44  6  2  6  9    0.0   -2.0    3.4  295.9
   45  6  2  6 12    0.0   -1.6    3.4  299.4
   46  6  2  6 15    0.0   -0.9    3.5  305.9
   47  6  2  6 18    0.0   -0.9    3.8  308.5
   48  6  2  6 21    0.0   -2.2    4.0  306.8
   49  6  2  7  0    0.0   -3.9    2.1  298.2
   50  6  2  7  3    0.0   -3.2    0.8  295.7
   51  6  2  7  6    0.0   -3.4   -0.5  294.1
   52  6  2  7  9    0.0   -2.0   -0.9  292.5
   53  6  2  7 12    0.0   -2.5   -0.9  298.5
   54  6  2  7 15    0.0   -1.9    0.0  305.7
   55  6  2  7 18    0.0   -2.6    0.7  307.5
   56  6  2  7 21    0.0   -3.9    1.7  306.9
    1  6  2  8  0    0.0   -4.6    2.0  299.0
    2  6  2  8  3    0.0   -4.4    0.9  296.5
    3  6  2  8  6    0.0   -3.1    0.0  294.4
    4  6  2  8  9    0.0   -2.6    0.0  292.8
    5  6  2  8 12    0.0   -2.1    0.0  296.4
    6  6  2  8 15    0.0   -1.0   -1.1  305.6
    7  6  2  8 18    0.0    0.0    0.5  310.2
    8  6  2  8 21    0.0   -0.9    2.4  307.0
    9  6  2  9  0    0.0   -4.1    2.2  300.2
   10  6  2  9  3    0.0   -4.2    0.6  297.3
   11  6  2  9  6    0.0   -2.6    0.8  295.7
   12  6  2  9  9    0.0   -0.1    2.9  296.4
   13  6  2  9 12    0.0   -1.1    5.6  297.1
   14  6  2  9 15    0.0   -1.0    4.1  301.5
   15  6  2  9 18    0.0    0.4    5.8  304.2
   16  6  2  9 21    0.0   -0.8    6.1  302.6
   17  6  2 10  0    0.0   -1.6    4.1  296.0
   18  6  2 10  3    0.0   -1.5    3.1  293.0
   19  6  2 10  6    0.0   -0.9    2.8  291.0
   20  6  2 10  9    0.0   -0.4    2.4  291.0
   21  6  2 10 12    0.0   -1.2    2.3  293.1
   22  6  2 10 15    0.0   -0.1    3.8  300.2
   23  6  2 10 18    0.0   -0.3    4.7  304.3
   24  6  2 10 21    0.0   -2.3    5.1  302.5
   25  6  2 11  0    0.0   -2.3    3.6  294.6
   26  6  2 11  3    0.0   -1.3    2.8  291.6
   27  6  2 11  6    0.0   -1.1    2.9  290.5
   28  6  2 11  9    0.0   -1.1    2.2  289.1
   29  6  2 11 12    0.0   -2.4    2.1  295.0
   30  6  2 11 15    0.0   -1.6    1.7  302.1
   31  6  2 11 18    0.0   -2.1    2.7  304.9
   32  6  2 11 21    0.0   -3.4    3.4  303.5
   33  6  2 12  0    0.0   -3.6    2.9  296.6
   34  6  2 12  3    0.0   -2.6    2.1  294.2
   35  6  2 12  6    0.0   -3.1    1.0  292.6
   36  6  2 12  9    0.0   -2.8    0.8  291.2
   37  6  2 12 12    0.0   -3.4    0.0  296.9
   38  6  2 12 15    0.0   -2.1    0.9  303.9
   39  6  2 12 18    0.0   -2.0    2.3  306.1
   40  6  2 12 21    0.0   -3.3    2.9  304.8
   41  6  2 13  0    0.0   -3.9    3.5  298.5
   42  6  2 13  3    0.0   -3.1    2.1  295.9
   43  6  2 13  6    0.0   -2.7    1.5  293.5
   44  6  2 13  9    0.0   -1.8    1.0  292.0
   45  6  2 13 12    0.0   -1.8    0.4  297.1
   46  6  2 13 15    0.0   -0.9    1.1  305.4
   47  6  2 13 18    0.0   -1.4    2.9  306.4
   48  6  2 13 21    0.0   -2.9    2.9  305.5
   49  6  2 14  0    0.0   -3.5    2.8  298.3
   50  6  2 14  3    0.0   -3.0    1.1  296.0
   51  6  2 14  6    0.0   -2.9   -0.2  294.0
   52  6  2 14  9    0.0   -2.2   -0.3  292.3
   53  6  2 14 12    0.0   -1.5   -0.9  299.3
   54  6  2 14 15    0.0   -0.9   -0.5  307.0
   55  6  2 14 18    0.0   -1.7    0.3  307.4
   56  6  2 14 21    0.0   -3.3    0.4  306.3
    1  6  2 15  0    0.0   -3.6    0.8  299.2
    2  6  2 15  3    0.0   -2.4   -0.1  296.5
    3  6  2 15  6    0.0   -2.6   -0.4  295.2
    4  6  2 15  9    0.0   -1.8   -0.3  293.4
    5  6  2 15 12    0.0    0.1   -0.9  301.6
    6  6  2 15 15    0.0    0.3   -1.4  307.7
    7  6  2 15 18    0.0    0.4   -1.4  309.7
    8  6  2 15 21    0.0    0.6   -0.9  308.0
    9  6  2 16  0    0.0    0.8   -0.2  299.1
   10  6  2 16  3    0.0    0.8    0.0  297.7
   11  6  2 16  6    0.0    0.4   -0.2  295.0
   12  6  2 16  9    0.0    0.5    0.7  294.4
   13  6  2 16 12    0.0    0.8    0.8  303.3
   14  6  2 16 15    0.0    1.9   -0.4  309.9
   15  6  2 16 18    0.0    0.1    0.6  313.5
   16  6  2 16 21    0.0   -0.7    0.8  310.2
   17  6  2 17  0    0.0   -3.3    1.5  302.7
   18  6  2 17  3    0.0   -3.1    1.2  300.4
   19  6  2 17  6    0.0   -2.8    0.0  297.6
   20  6  2 17  9    0.0   -2.2    0.4  296.2
   21  6  2 17 12    0.0   -1.5    0.5  302.5
   22  6  2 17 15    0.0   -1.2    1.2  310.1
   23  6  2 17 18    0.0   -2.3    1.6  311.5
   24  6  2 17 21    0.0   -3.4    2.6  310.4
   25  6  2 18  0    0.0   -4.6    2.6  304.0
   26  6  2 18  3    0.0   -4.0    1.2  301.1
   27  6  2 18  6    0.0   -3.6    0.1  298.3
   28  6  2 18  9    0.0   -3.1    0.0  297.0
   29  6  2 18 12    0.0   -1.8   -1.8  302.9
   30  6  2 18 15    0.0   -0.8   -3.0  309.9
   31  6  2 18 18    0.0   -0.8   -1.9  311.2
   32  6  2 18 21    0.0   -1.3   -1.1  310.0
   33  6  2 19  0    0.0   -3.4    0.2  305.1
   34  6  2 19  3    0.0   -4.3   -1.1  302.6
   35  6  2 19  6    0.0   -2.9   -3.1  300.9
   36  6  2 19  9    0.0   -1.6   -1.8  300.5
   37  6  2 19 12    0.0   -3.0   -2.4  304.2
   38  6  2 19 15    0.0   -2.6   -1.7  309.5
   39  6  2 19 18    0.0   -2.1   -1.6  310.3
   40  6  2 19 21    0.0   -3.2   -0.4  310.7
   41  6  2 20  0    0.0   -4.9    0.0  303.8
   42  6  2 20  3    0.0   -4.2   -1.1  301.5
   43  6  2 20  6    0.0   -3.0   -0.8  297.9
   44  6  2 20  9    0.0   -2.1   -0.8  295.8
   45  6  2 20 12    0.0   -1.8   -1.3  301.8
   46  6  2 20 15    0.0   -0.7   -0.6  311.7
   47  6  2 20 18    0.0   -2.0    1.1  312.3
   48  6  2 20 21    0.0   -2.3    1.4  311.0
   49  6  2 21  0    0.0   -4.1    2.0  304.0
   50  6  2 21  3    0.0   -3.6    1.1  301.3
   51  6  2 21  6    0.0   -2.9   -1.4  299.4
   52  6  2 21  9    0.0   -1.8   -2.4  298.3
   53  6  2 21 12    0.0    0.4   -0.4  303.8
   54  6  2 21 15    0.0    0.9    0.8  312.6
   55  6  2 21 18    0.0   -1.2   -0.2  311.3
   56  6  2 21 21    0.0   -3.2   -0.4  311.8
    1  6  2 22  0    0.0   -4.1   -0.6  304.8
    2  6  2 22  3    0.0   -3.8   -1.6  303.1
    3  6  2 22  6    0.0   -3.9   -2.6  302.1
    4  6  2 22  9    0.0   -2.8   -2.4  300.8
    5  6  2 22 12    0.0   -3.6   -3.4  304.5
    6  6  2 22 15    0.0   -1.4   -3.1  311.0
    7  6  2 22 18    0.0   -2.5   -1.5  312.5
    8  6  2 22 21    0.0   -4.2   -1.0  308.0
    9  6  2 23  0    0.0   -4.6   -1.6  305.5
   10  6  2 23  3    0.5   -3.4    0.2  300.3
   11  6  2 23  6    5.9    1.1    5.8  294.3
   12  6  2 23  9   27.8   -0.6    5.2  294.0
   13  6  2 23 12   37.1    0.6    6.0  292.7
   14  6  2 23 15    1.0    3.1    6.8  291.0
   15  6  2 23 18    1.0    1.9    4.6  294.0
   16  6  2 23 21    0.0    1.6    6.1  300.6
   17  6  2 24  0    0.0    2.7    6.2  292.8
   18  6  2 24  3    0.0    3.7    5.8  289.2
   19  6  2 24  6    0.0    6.4    3.9  288.1
   20  6  2 24  9    0.0    5.1    5.8  288.8
   21  6  2 24 12    0.0    4.8   10.2  289.8
   22  6  2 24 15    0.0    4.8    9.1  294.3
   23  6  2 24 18    0.0    2.7    8.6  296.3
   24  6  2 24 21    0.0   -0.3    7.8  295.1
   25  6  2 25  0    0.0   -0.6    5.0  289.9
   26  6  2 25  3    0.0    0.9    4.1  288.6
   27  6  2 25  6    0.0    1.4    4.4  287.5
   28  6  2 25  9    0.0    1.1    4.1  286.8
   29  6  2 25 12    0.0    0.2    4.2  290.1
   30  6  2 25 15    0.0    0.3    3.0  296.6
   31  6  2 25 18    0.0   -0.2    2.2  300.5
   32  6  2 25 21    0.0   -1.1    1.6  300.0
   33  6  2 26  0    0.0   -2.6    1.3  293.1
   34  6  2 26  3    0.0   -2.3    0.0  291.4
   35  6  2 26  6    0.0   -1.9   -1.8  290.8
   36  6  2 26  9    0.0   -1.7   -2.2  290.2
   37  6  2 26 12    0.0   -2.4   -3.8  295.5
   38  6  2 26 15    0.0   -0.5   -4.9  301.8
   39  6  2 26 18    0.0   -1.4   -4.9  304.8
   40  6  2 26 21    0.0   -1.4   -4.8  304.0
   41  6  2 27  0    0.0   -1.5   -2.9  297.0
   42  6  2 27  3    0.0   -0.7   -2.0  294.1
   43  6  2 27  6    0.0   -1.7   -0.3  293.1
   44  6  2 27  9    0.0   -1.6    0.6  292.5
   45  6  2 27 12    0.0    0.0    4.7  294.8
   46  6  2 27 15    0.0    0.1    5.2  296.6
   47  6  2 27 18    0.0    0.0    2.6  301.9
   48  6  2 27 21    0.0   -1.2    2.5  301.5
   49  6  2 28  0    0.0   -2.8    2.9  296.1
   50  6  2 28  3    0.0   -2.8    2.0  294.6
   51  6  2 28  6    0.0   -2.7    1.6  293.0
   52  6  2 28  9    1.0   -2.6    2.0  290.8
   53  6  2 28 12    1.0   -2.4    0.8  292.4
   54  6  2 28 15    0.0   -2.7    0.8  299.3
   55  6  2 28 18    0.0   -1.6    1.4  303.0
   56  6  2 28 21    0.0   -2.5    2.8  301.1
    1  6  3  1  0    0.0   -3.3    2.9  297.2
    2  6  3  1  3    0.0   -3.4    2.9  295.8
    3  6  3  1  6    0.0   -3.1    1.4  293.9
    4  6  3  1  9    0.0   -2.9    1.1  293.0
    5  6  3  1 12    0.0   -2.1    0.8  294.0
    6  6  3  1 15    0.0   -2.5    1.8  298.8
    7  6  3  1 18    0.0   -2.6    2.7  302.4
    8  6  3  1 21    0.0   -3.7    3.4  302.4
    9  6  3  2  0    0.0   -2.5    4.3  296.0
   10  6  3  2  3    0.0   -2.1    2.8  294.6
   11  6  3  2  6    1.0   -1.6    2.8  293.7
   12  6  3  2  9    0.0   -0.7    2.9  292.9
   13  6  3  2 12    0.0   -0.6    4.0  292.9
   14  6  3  2 15    0.0   -0.6    3.7  299.0
   15  6  3  2 18    0.0    0.8    3.6  301.5
   16  6  3  2 21    0.0   -0.9    4.6  297.2
   17  6  3  3  0    0.0   -0.3    4.0  293.3
   18  6  3  3  3    2.0    0.4    2.6  291.5
   19  6  3  3  6    2.0    2.1    2.1  290.8
   20  6  3  3  9    0.0    2.2    2.9  289.9
   21  6  3  3 12    0.0    1.9    4.5  292.1
   22  6  3  3 15    0.0    1.6    3.6  299.5
   23  6  3  3 18    0.0    3.4    3.9  302.3
   24  6  3  3 21    0.0    2.4    5.6  300.9
   25  6  3  4  0    0.0    0.9    3.9  293.5
   26  6  3  4  3    0.0    0.5    3.5  291.0
   27  6  3  4  6    0.0    1.6    2.0  289.0
   28  6  3  4  9    0.0    1.2    2.8  287.4
   29  6  3  4 12    0.0   -0.6    4.0  291.5
   30  6  3  4 15    0.0   -1.1    3.0  298.2
   31  6  3  4 18    0.0   -0.8    2.2  302.1
   32  6  3  4 21    0.0   -1.6    2.4  301.3
   33  6  3  5  0    0.0   -2.9    1.4  293.0
   34  6  3  5  3    0.0   -2.5    0.0  290.9
   35  6  3  5  6    0.0   -2.2   -1.4  289.6
   36  6  3  5  9    0.0   -1.3   -1.3  287.9
   37  6  3  5 12    0.0   -1.4   -2.1  295.0
   38  6  3  5 15    0.0   -0.9   -1.9  301.8
   39  6  3  5 18    0.0   -1.0   -1.2  305.5
   40  6  3  5 21    0.0   -1.9   -0.9  304.0
   41  6  3  6  0    0.0   -3.2   -1.2  295.9
   42  6  3  6  3    0.0   -2.9   -1.9  293.6
   43  6  3  6  6    0.0   -2.2   -2.6  291.6
   44  6  3  6  9    0.0   -1.6   -2.1  290.1
   45  6  3  6 12    0.0   -1.5   -2.6  296.7
   46  6  3  6 15    0.0   -0.8   -3.4  304.7
   47  6  3  6 18    0.0   -1.7   -2.6  307.6
   48  6  3  6 21    0.0   -3.2   -2.1  306.7
   49  6  3  7  0    0.0   -3.6   -1.2  299.0
   50  6  3  7  3    0.0   -3.2   -2.2  296.3
   51  6  3  7  6    0.0   -2.6   -2.4  294.5
   52  6  3  7  9    0.0   -2.4   -2.3  293.8
   53  6  3  7 12    0.0   -1.6   -2.6  298.5
   54  6  3  7 15    0.0   -0.5   -4.4  306.4
   55  6  3  7 18    0.0   -0.4   -4.2  309.5
   56  6  3  7 21    0.0   -0.8   -3.7  308.2
    1  6  3  8  0    0.0   -0.8   -2.2  300.4
    2  6  3  8  3    0.0   -0.7   -2.6  300.2
    3  6  3  8  6    0.0    1.1    2.2  297.6
    4  6  3  8  9    0.0   -1.1    5.4  295.7
    5  6  3  8 12    1.0   -2.0    2.3  296.4
    6  6  3  8 15    0.5   -1.0    2.9  303.7
    7  6  3  8 18    0.5   -0.2    2.4  307.8
    8  6  3  8 21    0.0   -0.8    3.6  306.9
    9  6  3  9  0    0.0   -1.7    4.0  300.5
   10  6  3  9  3    0.0   -2.1    0.9  297.7
   11  6  3  9  6    0.0   -2.0    0.9  296.6
   12  6  3  9  9    0.0   -0.2    2.5  296.5
   13  6  3  9 12    0.0    0.5    6.5  299.8
   14  6  3  9 15    0.0   -1.4    4.8  303.9
   15  6  3  9 18    0.0   -0.4    4.0  306.4
   16  6  3  9 21    0.0   -1.6    4.5  304.5
   17  6  3 10  0    0.0   -1.9    3.2  296.0
   18  6  3 10  3    0.0   -2.9    2.8  294.1
   19  6  3 10  6    0.0   -3.3    2.1  292.2
   20  6  3 10  9    0.0   -2.8    1.6  290.0
   21  6  3 10 12    0.0   -3.9    0.5  293.5
   22  6  3 10 15    0.0   -3.4   -0.5  301.1
   23  6  3 10 18    0.0   -2.4   -0.4  305.0
   24  6  3 10 21    0.0   -4.0    0.0  304.2
   25  6  3 11  0    0.0   -4.1    1.1  297.0
   26  6  3 11  3    0.0   -4.6   -0.9  295.5
   27  6  3 11  6    0.0   -3.9   -2.1  294.0
   28  6  3 11  9    0.0   -4.1   -2.5  295.5
   29  6  3 11 12    0.0   -2.4   -2.6  295.4
   30  6  3 11 15    0.0   -2.5   -2.5  296.5
   31  6  3 11 18    0.0   -3.9    1.4  295.0
   32  6  3 11 21    0.0   -2.9    3.0  292.4
   33  6  3 12  0    2.0   -1.7    0.8  290.5
   34  6  3 12  3    0.0   -1.6    0.2  291.9
   35  6  3 12  6    0.0   -1.1    2.1  290.4
   36  6  3 12  9    0.0   -0.9    1.9  289.5
   37  6  3 12 12    0.0   -1.3    1.2  293.6
   38  6  3 12 15    0.0   -0.6   -0.3  305.0
   39  6  3 12 18    0.0   -0.1   -0.8  307.5
   40  6  3 12 21    0.0   -1.4   -1.1  305.2
   41  6  3 13  0    0.0   -4.1   -0.2  298.1
   42  6  3 13  3    0.0   -3.4   -0.9  295.9
   43  6  3 13  6    0.0   -2.5   -2.1  293.6
   44  6  3 13  9    0.0   -2.1   -2.2  292.5
   45  6  3 13 12    0.0   -2.3   -3.4  297.9
   46  6  3 13 15    0.0   -0.6   -5.4  305.4
   47  6  3 13 18    0.0   -0.8   -5.1  307.8
   48  6  3 13 21    0.0   -2.9   -1.8  303.9
   49  6  3 14  0    0.0   -3.4   -2.9  301.4
   50  6  3 14  3    1.0   -1.6   -1.9  296.2
   51  6  3 14  6    2.9   -1.5   -0.7  296.0
   52  6  3 14  9    1.0   -2.0    0.4  296.0
   53  6  3 14 12    1.0   -2.8    3.4  296.4
   54  6  3 14 15    0.0   -0.9    2.2  296.9
   55  6  3 14 18    1.0    0.4    2.8  295.5
   56  6  3 14 21    0.0   -0.6    3.1  297.9
    1  6  3 15  0    0.0   -0.5    2.9  294.5
    2  6  3 15  3    0.0   -1.1    2.0  293.4
    3  6  3 15  6    0.0   -0.9    2.4  293.0
    4  6  3 15  9    0.0   -0.8    2.1  292.6
    5  6  3 15 12    0.0   -2.0    2.0  293.8
    6  6  3 15 15    0.0   -2.4    0.4  301.8
    7  6  3 15 18    0.0   -1.3   -1.4  305.6
    8  6  3 15 21    0.0   -0.9   -0.6  300.1
    9  6  3 16  0    0.0   -3.2    1.3  300.6
   10  6  3 16  3    0.0   -3.7    0.1  299.2
   11  6  3 16  6    0.0   -2.9   -1.0  296.4
   12  6  3 16  9    0.0   -1.9   -1.1  297.1
   13  6  3 16 12    0.5   -0.9   -0.6  298.7
   14  6  3 16 15    0.5    3.1    2.1  300.3
   15  6  3 16 18    0.5    4.1    6.0  301.1
   16  6  3 16 21    0.0    0.8    5.7  297.0
   17  6  3 17  0    0.0   -0.2    3.9  292.6
   18  6  3 17  3    0.0   -0.7    2.7  291.8
   19  6  3 17  6    0.0   -1.3    2.2  291.6
   20  6  3 17  9    1.5    0.0    2.2  291.0
   21  6  3 17 12    2.9   -0.5    2.6  292.2
   22  6  3 17 15    0.5    1.1    4.2  295.3
   23  6  3 17 18    1.5    0.9    5.2  291.8
   24  6  3 17 21    1.2   -1.1    4.4  293.8
   25  6  3 18  0    1.0   -0.6    3.9  291.6
   26  6  3 18  3    0.0    0.2    4.8  291.5
   27  6  3 18  6    0.0    0.4    3.6  289.2
   28  6  3 18  9    0.0    0.0    3.1  286.1
   29  6  3 18 12    0.0   -0.4    3.9  290.0
   30  6  3 18 15    0.0   -1.0    3.5  297.4
   31  6  3 18 18    0.0   -0.6    3.1  300.1
   32  6  3 18 21    0.0   -1.8    3.2  298.5
   33  6  3 19  0    0.0   -2.9    1.6  290.0
   34  6  3 19  3    0.0   -2.4    0.4  287.9
   35  6  3 19  6    0.0   -2.7   -0.2  287.3
   36  6  3 19  9    0.0   -1.3   -0.9  285.9
   37  6  3 19 12    0.0   -1.9   -0.8  293.6
   38  6  3 19 15    0.0   -0.9   -1.6  300.9
   39  6  3 19 18    0.0    0.0   -1.1  304.9
   40  6  3 19 21    0.0   -0.4    0.3  302.5
   41  6  3 20  0    0.0   -2.9    0.6  293.9
   42  6  3 20  3    0.0   -2.8   -0.4  291.5
   43  6  3 20  6    0.0   -1.8   -1.4  289.9
   44  6  3 20  9    0.0   -0.9   -1.2  289.1
   45  6  3 20 12    0.0   -1.8   -0.4  297.1
   46  6  3 20 15    0.0   -2.1    0.3  304.1
   47  6  3 20 18    0.0   -2.6    1.1  306.0
   48  6  3 20 21    0.0   -3.8    1.9  303.9
   49  6  3 21  0    0.0   -3.7    2.2  296.2
   50  6  3 21  3    0.0   -3.6    1.4  295.2
   51  6  3 21  6    0.0   -3.6    0.4  293.8
   52  6  3 21  9    0.0   -3.9    0.6  292.8
   53  6  3 21 12    0.0   -4.7    0.0  295.7
   54  6  3 21 15    0.0   -4.0   -2.2  303.0
   55  6  3 21 18    0.0   -3.6   -1.4  306.5
   56  6  3 21 21    0.0   -4.7   -0.6  304.5
    1  6  3 22  0    0.0   -4.9    0.5  298.8
    2  6  3 22  3    0.0   -4.8   -0.3  297.3
    3  6  3 22  6    0.0   -4.2   -0.2  294.5
    4  6  3 22  9    0.0   -3.3    0.2  292.8
    5  6  3 22 12    0.0   -2.9    1.1  296.0
    6  6  3 22 15    0.0   -1.4   -1.4  302.2
    7  6  3 22 18    0.0    0.6    1.5  306.5
    8  6  3 22 21    0.0   -1.2    3.6  303.8
    9  6  3 23  0    0.0   -2.1    2.1  297.7
   10  6  3 23  3    0.0   -1.8    0.0  294.8
   11  6  3 23  6    0.0   -0.5   -0.6  293.7
   12  6  3 23  9    0.0    1.1    1.0  293.9
   13  6  3 23 12    0.0   -0.9    2.0  298.1
   14  6  3 23 15    0.0   -0.4    0.6  307.1
   15  6  3 23 18    0.0    1.4   -0.1  308.5
   16  6  3 23 21    0.0    0.6    0.2  306.4
   17  6  3 24  0    0.0   -2.7    0.6  299.0
   18  6  3 24  3    0.0   -3.4   -0.6  297.1
   19  6  3 24  6    0.0   -2.0   -2.1  294.9
   20  6  3 24  9    0.0   -0.9   -2.1  294.0
   21  6  3 24 12    0.0    0.1   -0.7  299.5
   22  6  3 24 15    0.0    1.7    0.8  306.2
   23  6  3 24 18    0.0    1.7    5.3  303.4
   24  6  3 24 21    0.0    0.1    9.3  297.1
   25  6  3 25  0    0.0   -0.6    7.8  293.1
   26  6  3 25  3    0.0    0.4    7.0  291.2
   27  6  3 25  6    0.0    0.7    6.1  289.8
   28  6  3 25  9    0.0   -0.1    5.4  289.6
   29  6  3 25 12    0.0   -0.4    5.7  290.3
   30  6  3 25 15    0.0   -0.7    3.6  293.3
   31  6  3 25 18    0.0   -1.8    3.0  298.8
   32  6  3 25 21    0.0   -3.1    3.3  297.8
   33  6  3 26  0    0.0   -2.9    3.0  290.7
   34  6  3 26  3    0.0   -3.0    2.1  288.7
   35  6  3 26  6    0.0   -4.3    0.6  289.6
   36  6  3 26  9    0.0   -3.5   -0.4  289.7
   37  6  3 26 12    0.0   -3.0   -0.9  289.5
   38  6  3 26 15    0.0   -2.5   -1.9  293.5
   39  6  3 26 18    0.0   -2.1    0.0  295.5
   40  6  3 26 21    0.0   -4.4    0.8  294.9
   41  6  3 27  0    0.0   -3.8    0.6  290.5
   42  6  3 27  3    0.0   -3.2   -0.2  289.5
   43  6  3 27  6    0.0   -2.9   -0.5  289.2
   44  6  3 27  9    0.0   -2.1   -1.3  288.4
   45  6  3 27 12    0.0   -0.7   -2.1  293.8
   46  6  3 27 15    0.0    0.6   -1.9  301.6
   47  6  3 27 18    0.0    0.6   -0.6  305.7
   48  6  3 27 21    0.0   -0.5    2.2  303.0
   49  6  3 28  0    0.0   -1.6    3.6  295.9
   50  6  3 28  3    0.0   -1.6    2.3  293.6
   51  6  3 28  6    0.5    0.0    1.6  293.2
   52  6  3 28  9    0.0    0.0    3.1  291.6
   53  6  3 28 12    2.0   -0.4    4.8  290.5
   54  6  3 28 15    0.0   -1.4    4.8  297.6
   55  6  3 28 18    0.0   -0.6    6.1  299.9
   56  6  3 28 21    0.0   -1.1    6.1  297.5
    1  6  3 29  0    0.0   -1.0    4.1  290.6
    2  6  3 29  3    0.0   -1.9    3.1  287.5
    3  6  3 29  6    0.0   -1.7    2.7  285.4
    4  6  3 29  9    0.0   -1.1    1.8  282.9
    5  6  3 29 12    0.0   -0.9    1.0  287.5
    6  6  3 29 15    0.0   -0.6    0.4  297.0
    7  6  3 29 18    0.0   -0.1   -0.2  299.9
    8  6  3 29 21    0.0   -1.2   -0.6  297.2
    9  6  3 30  0    0.0   -2.6   -0.4  289.7
   10  6  3 30  3    0.0   -2.9   -1.2  288.1
   11  6  3 30  6    0.0   -2.4   -2.4  287.1
   12  6  3 30  9    0.0   -1.8   -2.5  286.3
   13  6  3 30 12    0.0   -1.4   -3.0  292.2
   14  6  3 30 15    0.0   -1.1   -3.4  300.5
   15  6  3 30 18    0.0   -1.6   -2.5  303.3
   16  6  3 30 21    0.0   -2.5   -2.1  301.9
   17  6  3 31  0    0.0   -3.8   -1.2  294.3
   18  6  3 31  3    0.0   -3.0   -2.0  292.3
   19  6  3 31  6    0.0   -2.8   -2.4  292.0
   20  6  3 31  9    0.0   -2.4   -2.2  293.2
   21  6  3 31 12    0.0   -2.1   -1.2  293.5
   22  6  3 31 15    0.0   -1.6   -1.2  294.7
   23  6  3 31 18    0.0    0.9    0.8  295.4
   24  6  3 31 21    0.0   -0.6    1.9  294.2
    1  6  4  1  0    0.0   -1.4    2.4  294.2
    2  6  4  1  3    0.0   -1.4    1.6  292.9
    3  6  4  1  6    0.0   -1.6    1.6  293.0
    4  6  4  1  9    0.0   -1.7    0.8  293.4
    5  6  4  1 12    0.0   -2.3    0.8  294.9
    6  6  4  1 15    0.0   -1.8    0.0  301.8
    7  6  4  1 18    0.0   -0.4    0.5  303.6
    8  6  4  1 21    0.0   -1.1    0.1  302.2
    9  6  4  2  0    0.0   -1.9    2.2  296.1
   10  6  4  2  3    0.0   -2.7    1.4  293.8
   11  6  4  2  6    0.0   -2.6    1.1  293.3
   12  6  4  2  9    0.0   -2.2    0.7  293.4
   13  6  4  2 12    0.0   -0.9    0.0  293.1
   14  6  4  2 15    2.7   -0.6    1.3  292.4
   15  6  4  2 18    3.9   -1.3    1.1  292.3
   16  6  4  2 21    2.2   -0.8    1.4  291.9
   17  6  4  3  0    4.9   -2.5    1.0  292.0
   18  6  4  3  3    4.4   -1.9   -0.2  292.0
   19  6  4  3  6    5.9   -2.2   -0.6  292.2
   20  6  4  3  9    1.5   -1.1   -0.5  292.2
   21  6  4  3 12    2.9   -0.8   -0.6  293.5
   22  6  4  3 15    0.0   -0.8   -2.4  296.3
   23  6  4  3 18    0.0    0.6   -3.4  301.6
   24  6  4  3 21    0.0   -1.0   -2.1  298.5
   25  6  4  4  0    0.0   -1.6   -1.0  294.5
   26  6  4  4  3    0.0   -1.1   -2.2  293.2
   27  6  4  4  6    0.0    0.2   -2.3  292.5
   28  6  4  4  9    0.0    1.2   -1.2  291.3
   29  6  4  4 12    0.0    0.6   -1.4  297.8
   30  6  4  4 15    0.0    0.5   -2.1  303.6
   31  6  4  4 18    0.0    0.4   -0.2  306.7
   32  6  4  4 21    0.0   -1.5    0.6  303.8
   33  6  4  5  0    0.0   -2.2    0.8  297.8
   34  6  4  5  3    0.0   -2.5    1.4  296.5
   35  6  4  5  6    0.0   -2.9    0.2  294.2
   36  6  4  5  9    0.5   -2.0    0.4  292.5
   37  6  4  5 12    0.0   -1.4    1.2  296.7
   38  6  4  5 15    0.0   -1.6    0.0  304.3
   39  6  4  5 18    0.0   -1.7    0.4  305.9
   40  6  4  5 21    0.0   -2.9    1.9  301.0
   41  6  4  6  0    0.5   -4.9    2.6  297.2
   42  6  4  6  3    0.0   -3.9    1.2  296.0
   43  6  4  6  6    1.0   -2.7    0.0  293.3
   44  6  4  6  9    0.2   -1.2    0.8  292.1
   45  6  4  6 12    0.5   -0.8    2.4  294.7
   46  6  4  6 15    0.0   -0.3    1.3  302.8
   47  6  4  6 18    0.0    0.6    2.1  302.6
   48  6  4  6 21    0.0   -1.4    2.4  302.0
   49  6  4  7  0    0.0   -3.0    2.4  295.5
   50  6  4  7  3    0.0   -2.6    0.0  293.1
   51  6  4  7  6    0.0   -1.9   -0.9  291.9
   52  6  4  7  9    0.0   -1.4   -0.2  291.1
   53  6  4  7 12    0.0   -1.1   -0.9  295.9
   54  6  4  7 15    0.0   -0.4   -1.2  302.6
   55  6  4  7 18    0.0    0.0   -0.4  305.5
   56  6  4  7 21    0.0   -2.4    0.5  302.0
    1  6  4  8  0    0.0   -3.6   -0.1  295.3
    2  6  4  8  3    0.0   -1.4   -1.9  293.7
    3  6  4  8  6    1.0   -0.9   -0.7  293.5
    4  6  4  8  9    2.4    0.5    0.0  293.8
    5  6  4  8 12    2.9    1.9    2.2  293.5
    6  6  4  8 15    2.2    2.6    2.7  296.2
    7  6  4  8 18    5.9    3.5    3.6  294.9
    8  6  4  8 21    2.0    2.7    4.9  294.1
    9  6  4  9  0    2.0    2.1    4.6  291.5
   10  6  4  9  3    1.5    0.5    4.9  292.2
   11  6  4  9  6    2.0    0.8    4.6  291.6
   12  6  4  9  9    0.0    1.3    4.6  291.0
   13  6  4  9 12    0.0    1.0    4.3  291.3
   14  6  4  9 15    0.0   -0.9    4.0  297.2
   15  6  4  9 18    0.0   -0.8    3.4  299.6
   16  6  4  9 21    0.0   -1.9    3.4  298.3
   17  6  4 10  0    0.0   -2.3    1.9  292.5
   18  6  4 10  3    0.0   -1.5    1.4  291.1
   19  6  4 10  6    0.0   -1.4    1.5  290.2
   20  6  4 10  9    0.0   -0.9    1.7  289.8
   21  6  4 10 12    0.0   -1.5    1.0  292.9
   22  6  4 10 15    0.0   -1.8    0.0  299.6
   23  6  4 10 18    0.0   -1.6    0.0  301.6
   24  6  4 10 21    0.0   -2.1    0.7  299.2
   25  6  4 11  0    0.0   -3.8    0.9  292.8
   26  6  4 11  3    0.0   -2.7    0.0  290.3
   27  6  4 11  6    0.0   -2.1   -0.6  288.8
   28  6  4 11  9    0.0   -1.4   -0.9  288.1
   29  6  4 11 12    0.0   -1.1   -1.7  293.3
   30  6  4 11 15    0.0   -0.5   -1.9  299.8
   31  6  4 11 18    0.0   -1.1   -2.3  302.0
   32  6  4 11 21    0.0   -1.0   -1.9  299.1
   33  6  4 12  0    0.0   -1.7   -2.2  292.8
   34  6  4 12  3    0.0   -2.0   -2.2  291.4
   35  6  4 12  6    0.0   -1.8   -2.7  290.0
   36  6  4 12  9    0.0   -1.4   -2.6  289.2
   37  6  4 12 12    0.0   -1.7   -3.9  293.1
   38  6  4 12 15    0.0   -1.6   -4.3  300.3
   39  6  4 12 18    0.0   -1.5   -4.5  302.9
   40  6  4 12 21    0.0   -1.7   -2.4  300.4
   41  6  4 13  0    0.0   -2.1   -2.6  294.2
   42  6  4 13  3    0.0   -2.2   -2.4  292.6
   43  6  4 13  6    0.0   -2.6   -2.6  291.5
   44  6  4 13  9    0.0   -2.6   -1.9  291.0
   45  6  4 13 12    0.0   -1.7   -2.9  293.4
   46  6  4 13 15    0.0   -1.5   -3.3  297.8
   47  6  4 13 18    0.0    0.4   -3.8  301.4
   48  6  4 13 21    1.5    2.9   -0.7  293.8
   49  6  4 14  0    2.9    1.4    2.7  293.5
   50  6  4 14  3    2.4    1.6    4.9  291.1
   51  6  4 14  6    4.9    0.1    4.3  289.5
   52  6  4 14  9    2.0    1.1    6.0  288.1
   53  6  4 14 12    2.9    0.5    7.3  287.6
   54  6  4 14 15    0.0    0.8    7.1  289.0
   55  6  4 14 18    0.0    0.5    7.0  291.1
   56  6  4 14 21    0.0   -0.8    6.3  292.4
    1  6  4 15  0    0.0   -0.5    5.5  287.0
    2  6  4 15  3    0.0    0.0    4.0  285.1
    3  6  4 15  6    0.0    0.5    3.5  283.5
    4  6  4 15  9    0.0    0.6    3.7  282.4
    5  6  4 15 12    0.0    0.0    4.8  285.0
    6  6  4 15 15    0.0   -1.8    5.0  290.8
    7  6  4 15 18    0.0   -1.6    4.4  292.9
    8  6  4 15 21    0.0   -1.7    3.8  290.8
    9  6  4 16  0    0.0   -1.4    3.0  284.6
   10  6  4 16  3    0.0   -0.7    2.8  283.0
   11  6  4 16  6    0.0   -0.7    2.2  281.7
   12  6  4 16  9    0.0   -1.0    2.4  280.8
   13  6  4 16 12    0.0   -1.4    1.3  284.6
   14  6  4 16 15    0.0   -1.9    0.9  291.2
   15  6  4 16 18    0.0   -0.8    1.1  294.0
   16  6  4 16 21    0.0   -1.8    0.9  290.8
   17  6  4 17  0    0.0   -2.6    0.5  284.1
   18  6  4 17  3    0.0   -2.6   -0.6  282.5
   19  6  4 17  6    0.0   -2.1   -1.1  281.6
   20  6  4 17  9    0.0   -0.9   -1.7  280.2
   21  6  4 17 12    0.0   -1.4   -1.8  286.0
   22  6  4 17 15    0.0   -1.7   -2.5  292.0
   23  6  4 17 18    0.0   -1.5   -2.5  294.5
   24  6  4 17 21    0.0   -1.6   -1.7  291.4
   25  6  4 18  0    0.0   -2.4   -1.4  285.0
   26  6  4 18  3    0.0   -2.6   -2.7  283.5
   27  6  4 18  6    0.0   -1.9   -2.6  281.6
   28  6  4 18  9    0.0   -1.9   -2.6  280.5
   29  6  4 18 12    0.0   -1.8   -4.1  284.5
   30  6  4 18 15    0.0   -1.9   -5.0  291.9
   31  6  4 18 18    0.0   -2.2   -4.6  295.5
   32  6  4 18 21    0.0   -2.8   -2.5  291.2
   33  6  4 19  0    0.0   -2.8   -2.6  288.5
   34  6  4 19  3    0.0   -2.8   -3.1  287.1
   35  6  4 19  6    0.0   -3.0   -3.1  286.2
   36  6  4 19  9    0.0   -2.5   -2.8  285.2
   37  6  4 19 12    0.0   -2.6   -4.6  289.0
   38  6  4 19 15    0.0   -1.9   -6.6  297.0
   39  6  4 19 18    0.0   -1.5   -7.1  300.5
   40  6  4 19 21    0.0   -1.4   -4.9  297.9
   41  6  4 20  0    0.0   -0.6   -4.8  295.2
   42  6  4 20  3    0.0   -0.8   -5.9  295.1
   43  6  4 20  6    0.0   -0.7   -6.1  295.5
   44  6  4 20  9    0.0   -0.9   -4.5  294.8
   45  6  4 20 12    0.0   -1.2   -0.3  294.3
   46  6  4 20 15    0.0   -1.4   -2.6  295.4
   47  6  4 20 18    2.1    1.7   -0.5  294.5
   48  6  4 20 21    1.0    2.0    6.0  291.6
   49  6  4 21  0    1.5   -1.0    7.1  287.1
   50  6  4 21  3    0.0   -0.9    5.0  287.5
   51  6  4 21  6    0.0   -1.2    3.2  287.9
   52  6  4 21  9    0.0    0.3    2.9  284.6
   53  6  4 21 12    0.0    0.7    2.9  287.0
   54  6  4 21 15    0.0   -1.4    2.2  294.0
   55  6  4 21 18    0.0   -1.2    0.7  296.9
   56  6  4 21 21    0.0   -0.8    0.6  292.4
    1  6  4 22  0    0.0   -1.0   -0.2  287.1
    2  6  4 22  3    0.0   -1.0   -1.9  288.0
    3  6  4 22  6    0.0   -0.6   -2.9  286.7
    4  6  4 22  9    0.0    0.5   -3.2  286.2
    5  6  4 22 12    0.0    1.1   -4.9  290.4
    6  6  4 22 15    0.0    2.4   -5.5  298.0
    7  6  4 22 18    0.0    2.1   -4.4  301.0
    8  6  4 22 21    0.0    1.1   -3.6  297.8
    9  6  4 23  0    0.0    1.4   -2.1  291.2
   10  6  4 23  3    0.0    1.3   -1.9  289.0
   11  6  4 23  6    0.0    0.5    0.2  287.2
   12  6  4 23  9    0.0   -0.8    1.2  287.9
   13  6  4 23 12    0.0   -0.3    0.4  292.7
   14  6  4 23 15    0.0   -1.3   -0.4  299.5
   15  6  4 23 18    0.0   -2.0   -0.9  301.8
   16  6  4 23 21    0.0   -2.1   -1.1  298.2
   17  6  4 24  0    0.0   -2.1   -1.1  292.2
   18  6  4 24  3    0.0   -1.8   -1.9  291.0
   19  6  4 24  6    0.0   -1.4   -2.6  290.2
   20  6  4 24  9    0.0   -1.5   -2.2  289.4
   21  6  4 24 12    0.0   -0.6   -2.1  293.8
   22  6  4 24 15    0.0    0.0   -2.7  298.8
   23  6  4 24 18    0.0   -0.4   -3.2  301.0
   24  6  4 24 21    0.0   -0.3   -2.1  299.2
   25  6  4 25  0    0.0   -0.9   -0.2  296.5
   26  6  4 25  3    3.2   -1.4    1.4  295.2
   27  6  4 25  6    8.9   -1.6    1.1  294.5
   28  6  4 25  9    0.5   -0.9    0.8  294.6
   29  6  4 25 12    0.0    0.6    3.6  296.0
   30  6  4 25 15    0.0   -0.4    5.0  300.6
   31  6  4 25 18    0.0   -0.6    4.5  302.0
   32  6  4 25 21    0.0   -0.4    3.8  298.6
   33  6  4 26  0    0.0    0.0    2.6  291.8
   34  6  4 26  3    0.0   -1.2    2.6  289.5
   35  6  4 26  6    0.0   -2.3    1.9  287.9
   36  6  4 26  9    0.0   -2.2    0.8  286.5
   37  6  4 26 12    0.0   -1.4    0.0  290.0
   38  6  4 26 15    0.0   -1.2   -0.6  297.8
   39  6  4 26 18    0.0   -1.1   -0.4  300.9
   40  6  4 26 21    0.0   -1.8   -0.2  296.2
   41  6  4 27  0    0.0   -3.2    0.0  292.4
   42  6  4 27  3    0.0   -2.4   -1.1  291.0
   43  6  4 27  6    0.0   -1.4   -1.1  290.2
   44  6  4 27  9    0.0   -1.6   -1.3  290.4
   45  6  4 27 12    0.0   -1.8   -0.8  294.8
   46  6  4 27 15    0.0   -1.1   -2.6  301.2
   47  6  4 27 18    0.0   -0.4   -3.0  302.9
   48  6  4 27 21    0.0   -1.2   -1.5  300.5
   49  6  4 28  0    0.0   -2.6   -2.1  295.8
   50  6  4 28  3    0.0   -2.6   -2.6  294.4
   51  6  4 28  6    0.0   -2.6   -2.8  292.8
   52  6  4 28  9    0.0   -2.4   -2.5  292.0
   53  6  4 28 12    0.0   -2.4   -3.0  293.5
   54  6  4 28 15    0.0   -2.4   -3.6  297.4
   55  6  4 28 18    0.0   -2.7   -4.5  301.0
   56  6  4 28 21    0.0   -2.4   -1.5  299.5
    1  6  4 29  0    0.0   -2.1   -2.6  296.8
    2  6  4 29  3    0.0   -0.7   -2.3  293.5
    3  6  4 29  6    2.0   -1.2   -2.4  292.0
    4  6  4 29  9    0.0   -0.8   -1.4  292.3
    5  6  4 29 12    0.0   -0.2    0.9  292.2
    6  6  4 29 15    0.0   -0.8    3.2  292.6
    7  6  4 29 18    0.0    0.0    3.6  292.9
    8  6  4 29 21    0.0    0.1    3.4  293.0
    9  6  4 30  0    0.0   -0.6    5.1  291.7
   10  6  4 30  3    0.0   -0.9    5.4  290.0
   11  6  4 30  6    0.0   -0.9    5.0  288.0
   12  6  4 30  9    0.0   -0.1    4.5  285.0
   13  6  4 30 12    0.0    0.5    4.4  285.3
   14  6  4 30 15    0.0    0.3    3.9  290.8
   15  6  4 30 18    0.0    2.2    3.6  292.9
   16  6  4 30 21    0.0    0.9    2.9  289.8
    1  6  5  1  0    0.0    0.9    3.3  284.5
    2  6  5  1  3    0.0    1.0    2.8  283.1
    3  6  5  1  6    0.0    1.3    3.9  281.8
    4  6  5  1  9    0.0    1.5    3.6  280.7
    5  6  5  1 12    0.0   -0.5    4.0  282.6
    6  6  5  1 15    0.0   -1.4    4.4  288.9
    7  6  5  1 18    0.0    0.3    3.6  291.6
    8  6  5  1 21    0.0   -0.4    2.5  288.1
    9  6  5  2  0    0.0   -0.4    2.8  282.8
   10  6  5  2  3    0.0   -0.5    2.1  281.4
   11  6  5  2  6    0.0   -0.2    1.9  280.0
   12  6  5  2  9    0.0    0.9    1.9  279.0
   13  6  5  2 12    0.0    0.0    1.6  284.3
   14  6  5  2 15    0.0    0.1    1.9  290.7
   15  6  5  2 18    0.0   -0.6    1.9  293.1
   16  6  5  2 21    0.0   -1.1    1.6  287.7
   17  6  5  3  0    0.0   -1.9    1.1  283.4
   18  6  5  3  3    0.0   -2.1    0.0  281.6
   19  6  5  3  6    0.0   -2.1   -0.4  280.9
   20  6  5  3  9    0.0   -1.5   -0.4  279.5
   21  6  5  3 12    0.0   -1.5   -1.4  284.5
   22  6  5  3 15    0.0   -0.6   -1.4  291.5
   23  6  5  3 18    0.0   -1.2   -1.7  294.0
   24  6  5  3 21    0.0   -1.5   -1.1  288.5
   25  6  5  4  0    0.0   -1.9   -0.8  284.6
   26  6  5  4  3    0.0   -2.4   -1.2  283.9
   27  6  5  4  6    0.0   -2.4   -2.5  282.5
   28  6  5  4  9    0.0   -0.8   -2.0  281.0
   29  6  5  4 12    0.0   -1.5   -2.0  285.8
   30  6  5  4 15    0.0   -1.4   -2.6  293.0
   31  6  5  4 18    0.0   -1.9   -2.6  295.5
   32  6  5  4 21    0.0   -0.9   -1.6  289.9
   33  6  5  5  0    0.0   -1.9   -1.4  287.6
   34  6  5  5  3    0.0   -1.5   -1.4  288.5
   35  6  5  5  6    0.0   -1.9   -1.5  287.5
   36  6  5  5  9    0.0   -1.4   -1.6  287.2
   37  6  5  5 12    0.0   -0.4   -2.1  288.2
   38  6  5  5 15    0.0    0.1   -0.4  294.1
   39  6  5  5 18    0.0    0.1    1.1  293.8
   40  6  5  5 21    0.0   -0.7    3.1  290.2
   41  6  5  6  0    0.0   -1.1    3.1  287.9
   42  6  5  6  3    0.0   -1.5    1.9  285.7
   43  6  5  6  6    0.0   -0.6    1.2  284.1
   44  6  5  6  9    0.0   -0.3    1.9  283.6
   45  6  5  6 12    0.0   -0.1    2.1  286.5
   46  6  5  6 15    0.0   -0.1    1.6  292.8
   47  6  5  6 18    0.0    0.6    2.6  294.8
   48  6  5  6 21    0.0   -0.5    2.7  290.8
   49  6  5  7  0    0.0   -1.1    3.0  286.5
   50  6  5  7  3    0.0   -1.0    2.2  284.8
   51  6  5  7  6    0.0   -0.8    2.6  284.0
   52  6  5  7  9    0.0   -0.6    2.8  283.5
   53  6  5  7 12    0.0   -0.1    3.6  285.8
   54  6  5  7 15    0.0   -0.2    3.8  291.8
   55  6  5  7 18    0.0   -0.1    3.6  293.5
   56  6  5  7 21    0.0   -0.9    2.5  289.4
    1  6  5  8  0    0.0   -1.0    2.2  284.6
    2  6  5  8  3    0.0   -0.8    2.1  282.8
    3  6  5  8  6    0.0   -1.0    1.5  281.9
    4  6  5  8  9    0.0   -0.2    1.8  281.2
    5  6  5  8 12    0.0    0.2    2.2  284.6
    6  6  5  8 15    0.0   -1.1    2.0  291.6
    7  6  5  8 18    0.0   -1.9    1.9  293.8
    8  6  5  8 21    0.0   -1.9    1.2  289.4
    9  6  5  9  0    0.0   -2.7    1.2  285.3
   10  6  5  9  3    0.0   -2.1    0.4  283.1
   11  6  5  9  6    0.0   -2.6    0.5  282.8
   12  6  5  9  9    0.0   -1.8    0.3  281.4
   13  6  5  9 12    0.0   -1.6    0.5  286.4
   14  6  5  9 15    0.0   -1.2   -0.6  293.4
   15  6  5  9 18    0.0   -1.7   -0.2  295.4
   16  6  5  9 21    0.0   -1.6   -0.2  289.6
   17  6  5 10  0    0.0   -2.8    0.0  287.5
   18  6  5 10  3    0.0   -2.3   -0.8  285.6
   19  6  5 10  6    0.0   -2.3   -1.9  284.3
   20  6  5 10  9    0.0   -1.1   -1.8  282.9
   21  6  5 10 12    0.0   -1.5   -2.1  287.5
   22  6  5 10 15    0.0   -0.3   -2.9  294.8
   23  6  5 10 18    0.0   -0.4   -3.1  297.0
   24  6  5 10 21    0.0   -0.2   -1.9  290.9
   25  6  5 11  0    0.0   -1.3   -2.2  288.1
   26  6  5 11  3    0.0   -1.1   -2.1  286.4
   27  6  5 11  6    0.0   -0.4   -2.4  285.0
   28  6  5 11  9    0.0    0.4   -2.0  283.6
   29  6  5 11 12    0.0    0.1   -2.0  287.9
   30  6  5 11 15    0.0    0.8   -2.9  294.7
   31  6  5 11 18    0.0    0.4   -3.0  297.0
   32  6  5 11 21    0.0   -0.4   -1.4  289.9
   33  6  5 12  0    0.0   -1.7   -0.9  288.0
   34  6  5 12  3    0.0   -1.6   -1.3  286.4
   35  6  5 12  6    0.0   -1.3   -1.7  285.1
   36  6  5 12  9    0.0   -0.7   -1.9  284.1
   37  6  5 12 12    0.0   -0.9   -1.2  288.5
   38  6  5 12 15    0.0   -1.4   -1.6  294.5
   39  6  5 12 18    0.0   -1.6   -2.1  296.5
   40  6  5 12 21    0.0   -1.9   -1.0  291.0
   41  6  5 13  0    0.0   -3.6   -0.7  290.0
   42  6  5 13  3    0.0   -2.8   -1.4  288.5
   43  6  5 13  6    0.0   -2.2   -2.4  285.0
   44  6  5 13  9    0.0   -1.2   -2.2  283.5
   45  6  5 13 12    0.0   -1.6   -1.6  286.6
   46  6  5 13 15    0.0   -0.6   -2.9  293.7
   47  6  5 13 18    0.0   -1.9   -3.0  296.4
   48  6  5 13 21    0.0   -1.8   -2.0  291.5
   49  6  5 14  0    0.0   -2.2   -2.0  287.6
   50  6  5 14  3    0.0   -1.5   -2.3  285.6
   51  6  5 14  6    0.0   -1.9   -2.9  284.5
   52  6  5 14  9    0.0   -1.6   -2.7  283.7
   53  6  5 14 12    0.0   -1.7   -3.0  286.6
   54  6  5 14 15    0.0   -0.9   -4.6  294.0
   55  6  5 14 18    0.0   -1.8   -4.6  297.0
   56  6  5 14 21    0.0   -1.6   -2.7  292.4
    1  6  5 15  0    0.0   -2.2   -2.9  287.9
    2  6  5 15  3    0.0   -1.9   -2.8  286.0
    3  6  5 15  6    0.0   -2.5   -2.9  284.6
    4  6  5 15  9    0.0   -1.8   -3.0  283.5
    5  6  5 15 12    0.0   -2.0   -4.6  286.2
    6  6  5 15 15    0.0   -1.4   -5.7  294.0
    7  6  5 15 18    0.0   -2.5   -5.6  297.8
    8  6  5 15 21    0.0   -1.7   -3.4  293.8
    9  6  5 16  0    0.0   -2.7   -3.8  290.0
   10  6  5 16  3    0.0   -2.2   -4.4  289.5
   11  6  5 16  6    0.0   -2.6   -4.9  288.6
   12  6  5 16  9    0.0   -2.0   -4.6  288.6
   13  6  5 16 12    0.0   -3.0   -4.8  290.8
   14  6  5 16 15    0.0    0.4   -5.1  297.2
   15  6  5 16 18    0.0    0.8   -2.0  300.5
   16  6  5 16 21    0.0    0.1    1.5  294.0
   17  6  5 17  0    0.0   -1.2    2.7  293.2
   18  6  5 17  3    0.0   -0.8    1.9  290.4
   19  6  5 17  6    0.0   -1.5    1.6  292.1
   20  6  5 17  9    0.0   -0.9    0.9  290.9
   21  6  5 17 12    0.0   -0.9    0.9  293.0
   22  6  5 17 15    0.0   -1.5   -1.1  299.1
   23  6  5 17 18    0.0   -0.8   -1.6  297.6
   24  6  5 17 21    0.0   -1.4   -0.9  295.6
   25  6  5 18  0    0.0   -1.8   -1.2  294.9
   26  6  5 18  3    0.0   -1.0   -0.7  293.7
   27  6  5 18  6    0.0   -2.1    0.0  292.9
   28  6  5 18  9    0.5   -1.6    0.4  291.6
   29  6  5 18 12    1.0    0.2    1.0  293.5
   30  6  5 18 15    0.0    1.7    6.5  293.4
   31  6  5 18 18    0.0   -1.1    7.4  292.5
   32  6  5 18 21    0.0   -0.5    7.4  290.9
   33  6  5 19  0    0.0    0.1    6.5  286.0
   34  6  5 19  3    0.0    0.5    5.4  285.5
   35  6  5 19  6    0.0    0.2    4.3  285.1
   36  6  5 19  9    0.0    0.3    4.4  283.6
   37  6  5 19 12    0.0   -0.1    5.1  282.8
   38  6  5 19 15    0.0   -0.6    4.4  287.2
   39  6  5 19 18    0.0   -0.8    4.6  289.2
   40  6  5 19 21    0.0   -1.0    3.1  286.2
   41  6  5 20  0    0.0   -1.1    3.6  282.2
   42  6  5 20  3    0.0   -0.5    2.9  280.1
   43  6  5 20  6    0.0   -0.6    2.1  279.2
   44  6  5 20  9    0.0   -0.5    2.4  277.8
   45  6  5 20 12    0.0   -1.1    2.1  280.0
   46  6  5 20 15    0.0   -0.8    2.2  286.3
   47  6  5 20 18    0.0   -0.9    1.9  288.8
   48  6  5 20 21    0.0   -1.9    2.2  284.5
   49  6  5 21  0    0.0   -2.0    1.6  280.4
   50  6  5 21  3    0.0   -1.8    0.3  278.9
   51  6  5 21  6    0.0   -1.8   -0.2  280.4
   52  6  5 21  9    0.0   -1.0   -0.5  276.5
   53  6  5 21 12    0.0   -1.6   -0.3  283.0
   54  6  5 21 15    0.0   -1.9    0.0  288.6
   55  6  5 21 18    0.0   -1.4    0.2  291.0
   56  6  5 21 21    0.0   -1.8    0.3  283.4
    1  6  5 22  0    0.0   -2.2   -0.2  281.8
    2  6  5 22  3    0.0   -2.3   -0.9  280.9
    3  6  5 22  6    0.0   -1.8   -1.4  280.3
    4  6  5 22  9    0.0   -1.1   -1.7  279.8
    5  6  5 22 12    0.0   -1.0   -1.8  282.4
    6  6  5 22 15    0.0   -1.8   -1.2  289.3
    7  6  5 22 18    0.0   -1.6   -0.8  291.3
    8  6  5 22 21    0.0   -2.6   -0.3  285.7
    9  6  5 23  0    0.0   -3.6   -0.8  282.7
   10  6  5 23  3    0.0   -2.9   -1.1  280.7
   11  6  5 23  6    0.0   -3.1   -1.7  279.7
   12  6  5 23  9    0.0   -2.2   -1.8  278.9
   13  6  5 23 12    0.0   -2.1   -1.9  280.9
   14  6  5 23 15    0.0   -2.1   -3.1  287.7
   15  6  5 23 18    0.0   -2.9   -2.2  289.8
   16  6  5 23 21    0.0   -2.9   -0.6  286.3
   17  6  5 24  0    0.0   -3.4   -0.4  282.5
   18  6  5 24  3    0.0   -3.1   -1.0  280.9
   19  6  5 24  6    0.0   -3.2   -1.5  279.8
   20  6  5 24  9    0.0   -2.6   -1.3  278.6
   21  6  5 24 12    0.0   -3.3   -1.9  280.9
   22  6  5 24 15    0.0   -2.9   -3.4  288.4
   23  6  5 24 18    0.0   -2.6   -2.6  291.0
   24  6  5 24 21    0.0   -2.9   -1.1  288.2
   25  6  5 25  0    0.0   -3.6   -0.5  284.0
   26  6  5 25  3    0.0   -3.4   -1.9  283.2
   27  6  5 25  6    0.0   -2.5   -2.4  281.6
   28  6  5 25  9    0.0   -2.6   -2.0  280.8
   29  6  5 25 12    0.0   -2.7   -2.1  284.2
   30  6  5 25 15    0.0   -0.6   -4.7  291.6
   31  6  5 25 18    0.0   -0.1   -6.1  295.9
   32  6  5 25 21    0.0   -1.0   -3.4  291.6
   33  6  5 26  0    0.0   -1.6   -3.5  289.1
   34  6  5 26  3    0.0   -1.1   -3.5  288.0
   35  6  5 26  6    0.0   -1.5   -4.7  288.0
   36  6  5 26  9    0.0   -0.8   -4.0  288.4
   37  6  5 26 12    0.0    0.8   -3.3  291.1
   38  6  5 26 15    0.0    1.0   -5.0  296.5
   39  6  5 26 18    0.0    1.4   -3.9  300.1
   40  6  5 26 21    0.0    1.0   -0.9  292.5
   41  6  5 27  0    0.0    1.4    2.7  293.5
   42  6  5 27  3    0.0    1.0    4.4  292.3
   43  6  5 27  6    0.0    1.6    3.7  289.2
   44  6  5 27  9    0.0    1.4    3.8  286.7
   45  6  5 27 12    0.0    1.9    4.9  288.5
   46  6  5 27 15    0.0    1.0    4.6  291.4
   47  6  5 27 18    0.0   -0.3    5.2  296.3
   48  6  5 27 21    0.0   -1.2    4.1  292.5
   49  6  5 28  0    0.0   -0.3    4.3  289.2
   50  6  5 28  3    0.0   -0.7    3.9  286.8
   51  6  5 28  6    0.0   -1.4    3.3  284.5
   52  6  5 28  9    0.0   -1.1    2.8  282.5
   53  6  5 28 12    0.0   -1.3    2.8  284.2
   54  6  5 28 15    0.0   -2.6    2.2  291.9
   55  6  5 28 18    0.0   -3.1    1.4  295.0
   56  6  5 28 21    0.0   -2.8    2.2  290.2
    1  6  5 29  0    0.0   -2.9    2.2  287.1
    2  6  5 29  3    0.0   -2.9    1.4  286.0
    3  6  5 29  6    0.0   -2.4    0.8  288.4
    4  6  5 29  9    0.0   -2.4    1.1  288.0
    5  6  5 29 12    0.0   -1.0    1.3  288.2
    6  6  5 29 15    0.0   -1.5    0.9  292.0
    7  6  5 29 18    0.0   -0.3    2.1  294.5
    8  6  5 29 21    0.0   -2.4    2.1  291.5
    9  6  5 30  0    0.0   -2.6    2.8  287.0
   10  6  5 30  3    0.0   -1.4    2.6  284.3
   11  6  5 30  6    0.0   -0.7    2.7  283.0
   12  6  5 30  9    0.0   -1.2    3.0  282.0
   13  6  5 30 12    0.0   -0.2    2.5  283.8
   14  6  5 30 15    0.0    0.0    3.4  289.4
   15  6  5 30 18    0.0   -0.1    5.8  292.5
   16  6  5 30 21    0.0   -1.4    4.7  289.1
   17  6  5 31  0    0.0   -0.4    4.8  285.1
   18  6  5 31  3    0.0    0.0    3.6  282.7
   19  6  5 31  6    0.0    1.0    2.5  280.3
   20  6  5 31  9    0.0    0.8    2.5  279.0
   21  6  5 31 12    0.0   -0.4    1.6  281.5
   22  6  5 31 15    0.0   -2.2    1.3  288.9
   23  6  5 31 18    0.0   -2.8    0.1  292.0
   24  6  5 31 21    0.0   -2.9   -0.2  287.4
    1  6  6  1  0    0.0   -3.6   -1.2  284.2
    2  6  6  1  3    0.0   -3.1   -1.6  283.5
    3  6  6  1  6    0.0   -2.9   -1.9  283.1
    4  6  6  1  9    0.0   -2.4   -0.9  282.8
    5  6  6  1 12    0.0   -2.4   -0.9  286.1
    6  6  6  1 15    0.0   -2.8   -1.4  293.0
    7  6  6  1 18    0.0   -3.0   -0.3  295.9
    8  6  6  1 21    0.0   -2.9    1.1  291.6
    9  6  6  2  0    0.0   -3.9    0.0  291.8
   10  6  6  2  3    0.0   -3.6   -0.9  290.4
   11  6  6  2  6    0.0   -3.2   -0.8  289.1
   12  6  6  2  9    0.0   -2.8    0.0  288.2
   13  6  6  2 12    1.0   -2.2    0.9  288.2
   14  6  6  2 15    0.0   -2.2    0.0  293.2
   15  6  6  2 18    0.0   -1.7    1.4  294.4
   16  6  6  2 21    0.0   -1.5    1.9  291.8
   17  6  6  3  0    0.0   -0.8    3.9  290.9
   18  6  6  3  3    2.4    0.2    2.9  289.0
   19  6  6  3  6    3.9    2.0    5.0  287.7
   20  6  6  3  9    0.0    1.7    5.8  286.4
   21  6  6  3 12    0.0    1.4    5.6  286.8
   22  6  6  3 15    0.0    1.6    6.0  288.1
   23  6  6  3 18    0.0    1.7    6.9  291.6
   24  6  6  3 21    0.0    1.4    4.5  288.5
   25  6  6  4  0    0.0    1.8    4.5  285.2
   26  6  6  4  3    0.0    1.5    3.1  284.0
   27  6  6  4  6    0.0    1.8    2.7  282.1
   28  6  6  4  9    0.0    1.9    2.1  280.5
   29  6  6  4 12    0.0    0.2    0.9  284.1
   30  6  6  4 15    0.0    0.1    1.1  291.8
   31  6  6  4 18    0.0    0.0    0.6  294.5
   32  6  6  4 21    0.0   -1.1    0.0  284.5
   33  6  6  5  0    0.0   -0.6   -1.1  285.6
   34  6  6  5  3    0.0    0.6   -2.4  285.0
   35  6  6  5  6    0.0    0.4   -3.1  284.2
   36  6  6  5  9    0.0    0.0   -2.5  282.6
   37  6  6  5 12    0.0   -0.5   -3.9  284.5
   38  6  6  5 15    0.0   -1.3   -4.9  291.5
   39  6  6  5 18    0.0   -1.8   -6.5  293.9
   40  6  6  5 21    0.0   -2.1   -3.4  289.5
   41  6  6  6  0    0.0   -2.5   -2.8  285.9
   42  6  6  6  3    0.0   -1.9   -2.2  283.8
   43  6  6  6  6    0.0   -1.9   -2.9  282.6
   44  6  6  6  9    0.0   -1.4   -2.3  281.9
   45  6  6  6 12    0.0   -0.3   -2.4  284.0
   46  6  6  6 15    0.0    1.0   -2.5  291.1
   47  6  6  6 18    0.0   -0.5   -2.9  294.8
   48  6  6  6 21    0.0   -1.4   -1.7  289.1
   49  6  6  7  0    0.0   -2.0   -1.6  287.5
   50  6  6  7  3    0.0   -2.4   -2.6  286.5
   51  6  6  7  6    0.0   -2.3   -3.5  286.5
   52  6  6  7  9    0.0   -2.1   -2.8  286.8
   53  6  6  7 12    0.0   -1.6   -3.7  290.1
   54  6  6  7 15    0.0   -0.7   -7.1  296.9
   55  6  6  7 18    0.0    0.7   -7.1  299.7
   56  6  6  7 21    0.0   -0.5   -4.8  295.9
    1  6  6  8  0    0.0    0.2   -4.9  294.4
    2  6  6  8  3    0.0    0.4   -3.7  294.6
    3  6  6  8  6    1.0   -0.8   -3.7  294.4
    4  6  6  8  9    1.0   -0.8   -4.2  294.4
    5  6  6  8 12    1.0   -0.4   -4.2  295.1
    6  6  6  8 15    0.2   -0.4   -4.6  295.9
    7  6  6  8 18    0.0    0.8   -3.9  299.3
    8  6  6  8 21    2.0    0.6   -1.3  295.4
    9  6  6  9  0    4.9    0.4    2.2  293.6
   10  6  6  9  3    0.0   -0.7    4.0  292.4
   11  6  6  9  6    0.0    0.3    5.4  290.4
   12  6  6  9  9    0.0    0.0    7.8  288.9
   13  6  6  9 12    0.0    1.1    8.7  290.0
   14  6  6  9 15    0.0   -0.9    8.4  292.5
   15  6  6  9 18    0.0    0.3    7.8  292.1
   16  6  6  9 21    0.0    0.0    6.1  287.9
   17  6  6 10  0    0.0    0.1    5.8  284.0
   18  6  6 10  3    0.0   -0.4    3.6  281.8
   19  6  6 10  6    0.0    0.4    4.1  280.7
   20  6  6 10  9    0.0    0.2    3.4  279.6
   21  6  6 10 12    0.0   -0.1    3.1  280.5
   22  6  6 10 15    0.0   -0.3    3.6  286.7
   23  6  6 10 18    0.0    0.0    3.4  289.4
   24  6  6 10 21    0.0   -0.9    2.2  284.2
   25  6  6 11  0    0.0   -2.1    1.9  281.8
   26  6  6 11  3    0.0   -2.1    0.5  280.0
   27  6  6 11  6    0.0   -2.0   -0.2  279.2
   28  6  6 11  9    0.0   -1.5   -1.0  278.5
   29  6  6 11 12    0.0   -1.6   -2.1  281.5
   30  6  6 11 15    0.0   -1.6   -2.4  287.9
   31  6  6 11 18    0.0   -1.6   -2.8  290.6
   32  6  6 11 21    0.0   -2.2   -2.2  285.4
   33  6  6 12  0    0.0   -2.6   -2.4  282.9
   34  6  6 12  3    0.0   -2.4   -3.5  282.3
   35  6  6 12  6    0.0   -2.1   -3.6  281.1
   36  6  6 12  9    0.0   -2.4   -3.2  280.4
   37  6  6 12 12    0.0   -2.0   -4.4  282.5
   38  6  6 12 15    0.0   -1.6   -6.8  289.6
   39  6  6 12 18    0.0   -1.1   -7.4  293.1
   40  6  6 12 21    0.0   -1.8   -4.6  289.1
   41  6  6 13  0    0.0   -1.8   -4.1  286.8
   42  6  6 13  3    0.0   -1.5   -4.2  285.7
   43  6  6 13  6    0.0   -1.5   -3.3  284.7
   44  6  6 13  9    0.0   -1.2   -2.1  283.4
   45  6  6 13 12    0.0   -1.3   -2.0  285.9
   46  6  6 13 15    0.0    0.9   -2.5  292.1
   47  6  6 13 18    0.0    2.0   -1.5  295.0
   48  6  6 13 21    0.0    0.8    0.8  287.7
   49  6  6 14  0    0.0    0.3    3.0  288.9
   50  6  6 14  3    0.0   -0.2    2.4  287.8
   51  6  6 14  6    0.0    0.2    2.4  286.6
   52  6  6 14  9    0.0    0.5    2.8  284.9
   53  6  6 14 12    0.0    1.2    2.8  285.7
   54  6  6 14 15    0.0   -0.3    1.8  292.1
   55  6  6 14 18    0.0    0.9    2.8  295.0
   56  6  6 14 21    0.0   -1.3    3.0  290.0
    1  6  6 15  0    0.0   -1.6    3.0  286.8
    2  6  6 15  3    0.0   -1.4    2.4  285.0
    3  6  6 15  6    0.0   -0.5    2.1  284.0
    4  6  6 15  9    0.0   -1.1    2.6  283.4
    5  6  6 15 12    0.0   -1.1    2.1  285.0
    6  6  6 15 15    0.0   -2.0    3.1  291.7
    7  6  6 15 18    0.0   -3.0    4.2  294.1
    8  6  6 15 21    0.0   -3.3    3.1  289.6
    9  6  6 16  0    0.0   -2.8    3.1  285.8
   10  6  6 16  3    0.0   -1.6    3.0  284.2
   11  6  6 16  6    0.0   -2.0    2.8  282.6
   12  6  6 16  9    0.0   -2.5    2.1  281.4
   13  6  6 16 12    0.0   -2.9    2.4  282.0
   14  6  6 16 15    0.0   -3.6    1.2  288.5
   15  6  6 16 18    0.0   -3.6    1.1  291.0
   16  6  6 16 21    0.0   -3.6    1.0  287.2
   17  6  6 17  0    0.0   -3.4    1.6  284.2
   18  6  6 17  3    0.0   -2.9    0.3  282.9
   19  6  6 17  6    0.0   -2.3    0.5  284.6
   20  6  6 17  9    0.0   -3.2    0.3  284.8
   21  6  6 17 12    0.0   -2.3   -0.4  284.8
   22  6  6 17 15    0.0   -2.8   -1.7  288.4
   23  6  6 17 18    0.0   -2.2   -1.1  290.3
   24  6  6 17 21    0.0   -2.4   -0.2  289.5
   25  6  6 18  0    0.0   -2.4    1.1  288.9
   26  6  6 18  3    0.0   -2.1   -0.8  288.9
   27  6  6 18  6    0.0   -1.5   -0.8  288.6
   28  6  6 18  9    0.0   -1.5   -0.8  289.3
   29  6  6 18 12    1.0   -1.3   -0.4  289.5
   30  6  6 18 15    0.0    0.0   -1.4  292.4
   31  6  6 18 18    0.0    0.4   -0.6  297.2
   32  6  6 18 21    0.0   -0.9   -0.7  291.1
   33  6  6 19  0    0.0   -2.1   -1.5  292.0
   34  6  6 19  3    0.0   -1.6   -4.3  292.1
   35  6  6 19  6    0.0   -0.8   -4.2  291.8
   36  6  6 19  9    0.0   -0.4   -4.5  291.5
   37  6  6 19 12    0.0   -0.4   -3.6  292.5
   38  6  6 19 15    0.0    1.4   -5.1  298.6
   39  6  6 19 18    0.0    1.4   -3.5  301.0
   40  6  6 19 21    0.0    1.4    0.2  294.3
   41  6  6 20  0    0.0   -0.6    6.5  294.8
   42  6  6 20  3    0.0   -3.2    5.6  290.0
   43  6  6 20  6    1.0   -2.2    5.4  287.5
   44  6  6 20  9    0.0   -3.1    2.6  286.9
   45  6  6 20 12    0.0   -3.9    2.1  288.8
   46  6  6 20 15    0.0   -5.8    1.7  292.8
   47  6  6 20 18    0.0   -6.0    2.8  295.1
   48  6  6 20 21    0.0   -3.6    2.8  289.8
   49  6  6 21  0    0.0   -3.4    3.4  288.9
   50  6  6 21  3    0.0   -2.5    3.1  286.8
   51  6  6 21  6    0.0   -3.9    4.1  285.8
   52  6  6 21  9    0.0   -2.2    4.1  285.6
   53  6  6 21 12    0.0   -1.6    3.9  285.6
   54  6  6 21 15    0.0   -3.0    3.0  291.8
   55  6  6 21 18    0.0   -2.6    2.4  293.0
   56  6  6 21 21    0.0   -2.2    0.8  287.2
    1  6  6 22  0    0.0   -2.9   -0.3  285.5
    2  6  6 22  3    0.0   -2.7   -1.3  284.4
    3  6  6 22  6    0.0   -2.5   -2.7  283.6
    4  6  6 22  9    0.0   -1.8   -2.9  283.0
    5  6  6 22 12    0.0   -1.6   -2.8  284.8
    6  6  6 22 15    0.0   -1.5   -4.1  292.3
    7  6  6 22 18    0.0   -1.0   -3.6  295.6
    8  6  6 22 21    0.0   -1.4   -1.0  288.5
    9  6  6 23  0    0.0   -2.8   -0.7  287.3
   10  6  6 23  3    0.0   -2.8   -0.8  285.4
   11  6  6 23  6    0.0   -2.5   -1.0  284.0
   12  6  6 23  9    0.0   -2.6   -0.9  283.5
   13  6  6 23 12    0.0   -2.4   -1.8  285.7
   14  6  6 23 15    0.0   -3.5   -2.4  292.9
   15  6  6 23 18    0.0   -2.8   -3.7  295.9
   16  6  6 23 21    0.0   -2.1   -1.5  290.6
   17  6  6 24  0    0.0   -2.9   -1.4  292.5
   18  6  6 24  3    0.0   -3.2   -2.0  291.6
   19  6  6 24  6    0.0   -2.8   -1.1  290.8
   20  6  6 24  9    0.5   -2.1   -2.2  290.9
   21  6  6 24 12    0.5   -0.2   -1.8  291.7
   22  6  6 24 15    0.0    0.6   -0.8  293.5
   23  6  6 24 18    0.0   -0.6    0.4  296.4
   24  6  6 24 21    0.0   -0.5    1.5  293.9
   25  6  6 25  0    2.0    0.0    4.9  292.6
   26  6  6 25  3    2.9    0.0    4.8  290.6
   27  6  6 25  6    3.9    0.9    4.1  288.5
   28  6  6 25  9    0.0    2.1    5.8  286.8
   29  6  6 25 12    0.0    2.5    7.2  285.2
   30  6  6 25 15    0.0    3.5    7.6  289.4
   31  6  6 25 18    0.0    2.9    6.7  290.6
   32  6  6 25 21    0.0    2.0    3.1  287.3
   33  6  6 26  0    0.0    1.7    3.2  284.9
   34  6  6 26  3    0.0    2.2    3.2  283.7
   35  6  6 26  6    0.0    1.7    2.6  283.0
   36  6  6 26  9    0.0    2.3    2.9  281.8
   37  6  6 26 12    0.0    0.9    3.8  282.7
   38  6  6 26 15    0.0    1.1    5.1  288.2
   39  6  6 26 18    0.0    0.2    4.6  290.8
   40  6  6 26 21    0.0   -1.0    2.6  286.2
   41  6  6 27  0    0.0   -2.0    2.6  283.1
   42  6  6 27  3    0.0   -1.9    1.5  281.2
   43  6  6 27  6    0.0   -2.2    0.6  279.9
   44  6  6 27  9    0.0   -2.0    0.2  279.1
   45  6  6 27 12    0.0   -2.0   -0.2  280.6
   46  6  6 27 15    0.0   -2.4   -0.5  286.2
   47  6  6 27 18    0.0   -3.5   -1.0  289.0
   48  6  6 27 21    0.0   -3.1   -0.4  285.2
   49  6  6 28  0    0.0   -4.1   -0.4  282.3
   50  6  6 28  3    0.0   -3.2   -0.4  281.1
   51  6  6 28  6    0.0   -3.4   -0.8  280.4
   52  6  6 28  9    0.0   -2.9   -0.4  279.9
   53  6  6 28 12    0.0   -2.9   -0.3  281.1
   54  6  6 28 15    0.0   -3.1   -1.9  287.7
   55  6  6 28 18    0.0   -3.2   -1.5  290.4
   56  6  6 28 21    0.0   -3.4   -0.6  286.0
    1  6  6 29  0    0.0   -3.5   -0.4  282.8
    2  6  6 29  3    0.0   -3.0   -1.3  281.1
    3  6  6 29  6    0.0   -2.8   -1.6  280.0
    4  6  6 29  9    0.0   -1.8   -1.7  279.2
    5  6  6 29 12    0.0   -2.1   -2.6  280.8
    6  6  6 29 15    0.0   -2.2   -3.9  287.8
    7  6  6 29 18    0.0   -2.5   -3.2  291.0
    8  6  6 29 21    0.0   -3.2   -2.1  287.4
    9  6  6 30  0    0.0   -3.8   -2.6  284.5
   10  6  6 30  3    0.0   -3.1   -2.4  283.5
   11  6  6 30  6    0.0   -3.2   -2.6  283.8
   12  6  6 30  9    0.0   -2.4   -1.8  282.2
   13  6  6 30 12    0.0   -1.6   -0.8  284.0
   14  6  6 30 15    0.0   -0.4   -2.1  290.5
   15  6  6 30 18    0.0   -0.8   -0.9  293.1
   16  6  6 30 21    0.0   -1.2    0.3  287.6
    1  6  7  1  0    0.0   -2.2    0.7  287.9
    2  6  7  1  3    0.0   -2.2   -0.2  285.9
    3  6  7  1  6    0.0   -2.4   -1.1  285.2
    4  6  7  1  9    0.0   -1.8   -1.0  284.5
    5  6  7  1 12    0.0   -2.5   -0.8  286.5
    6  6  7  1 15    0.0   -1.6   -1.1  292.8
    7  6  7  1 18    0.0   -2.4   -0.4  295.9
    8  6  7  1 21    0.0   -2.9   -0.2  291.2
    9  6  7  2  0    0.0   -3.2   -1.1  288.5
   10  6  7  2  3    0.0   -2.4   -1.4  287.1
   11  6  7  2  6    0.0   -2.3   -2.1  286.7
   12  6  7  2  9    0.0   -1.0   -2.1  286.1
   13  6  7  2 12    0.0   -2.5   -2.9  288.4
   14  6  7  2 15    0.0   -1.1   -4.0  295.1
   15  6  7  2 18    0.0   -0.5   -4.6  298.0
   16  6  7  2 21    0.0   -0.8   -3.4  293.8
   17  6  7  3  0    0.0   -1.7   -3.3  291.5
   18  6  7  3  3    0.0   -1.9   -4.2  290.7
   19  6  7  3  6    0.0   -1.6   -3.8  290.5
   20  6  7  3  9    0.0   -0.8   -3.1  290.1
   21  6  7  3 12    0.0    0.0   -2.5  291.9
   22  6  7  3 15    0.0    0.8   -3.7  293.3
   23  6  7  3 18    0.0    0.2   -4.4  297.7
   24  6  7  3 21    0.0    0.5   -1.6  293.1
   25  6  7  4  0    0.0   -1.1   -2.1  292.1
   26  6  7  4  3    0.0   -0.7   -2.1  290.1
   27  6  7  4  6    0.0   -1.1   -2.6  289.6
   28  6  7  4  9    0.0   -0.3   -1.8  288.6
   29  6  7  4 12    0.0   -0.1   -1.6  290.9
   30  6  7  4 15    0.0    0.1   -0.3  297.1
   31  6  7  4 18    0.0   -1.1   -0.6  297.5
   32  6  7  4 21    0.0   -2.1    1.2  293.0
   33  6  7  5  0    0.0   -2.6    1.1  293.8
   34  6  7  5  3    0.0   -3.1    0.1  293.0
   35  6  7  5  6    0.0   -2.9   -1.1  292.4
   36  6  7  5  9    0.0   -2.1   -2.1  292.1
   37  6  7  5 12    0.0   -0.9   -2.9  292.8
   38  6  7  5 15    0.0   -2.2   -4.1  297.8
   39  6  7  5 18    0.0   -2.1   -2.6  297.1
   40  6  7  5 21    0.0   -3.5    0.0  295.5
   41  6  7  6  0    0.0   -5.1   -2.4  295.0
   42  6  7  6  3    0.0   -3.8   -2.9  292.5
   43  6  7  6  6    0.0   -4.3   -2.8  291.6
   44  6  7  6  9    0.0   -3.4   -3.4  291.9
   45  6  7  6 12    0.0   -2.8   -6.4  294.2
   46  6  7  6 15    0.0   -1.4   -7.8  299.5
   47  6  7  6 18    0.0   -0.8   -7.9  301.5
   48  6  7  6 21    0.0   -1.0   -4.1  297.8
   49  6  7  7  0    0.0   -2.1   -4.7  297.0
   50  6  7  7  3    0.0   -2.5   -5.9  296.4
   51  6  7  7  6    0.0   -3.5   -6.7  295.6
   52  6  7  7  9    0.0   -2.6   -6.1  294.2
   53  6  7  7 12    0.0   -0.7   -5.8  295.5
   54  6  7  7 15    0.0    0.4   -7.6  301.1
   55  6  7  7 18    0.0    0.8   -4.3  303.6
   56  6  7  7 21    0.0    0.3   -2.3  297.9
    1  6  7  8  0    0.0   -1.2    1.9  294.4
    2  6  7  8  3    0.0   -2.4    4.7  294.1
    3  6  7  8  6    0.0   -2.9    5.3  292.6
    4  6  7  8  9    0.0   -2.6    5.9  291.0
    5  6  7  8 12    0.0   -1.2    3.1  291.4
    6  6  7  8 15    0.0   -0.1    5.8  295.2
    7  6  7  8 18    0.0    2.2    8.3  289.5
    8  6  7  8 21    0.5   -0.8    8.4  283.7
    9  6  7  9  0    1.0    0.6    7.5  284.5
   10  6  7  9  3    0.0   -0.4    4.8  282.8
   11  6  7  9  6    0.0    1.8    2.8  281.4
   12  6  7  9  9    0.0    1.6    2.0  280.0
   13  6  7  9 12    0.0    2.2    1.9  281.4
   14  6  7  9 15    0.0    0.1    1.1  288.9
   15  6  7  9 18    0.0   -0.6    0.6  291.4
   16  6  7  9 21    0.0   -1.4   -1.4  285.4
   17  6  7 10  0    0.0   -1.9   -1.6  283.8
   18  6  7 10  3    0.0   -1.8   -2.3  282.9
   19  6  7 10  6    0.0   -1.6   -3.8  282.1
   20  6  7 10  9    0.0   -1.6   -3.4  281.7
   21  6  7 10 12    0.0   -1.8   -2.6  283.5
   22  6  7 10 15    0.0   -1.4   -4.9  291.3
   23  6  7 10 18    0.0   -1.4   -4.7  294.5
   24  6  7 10 21    0.0   -2.1   -2.8  290.5
   25  6  7 11  0    0.0   -2.6   -2.8  287.0
   26  6  7 11  3    0.0   -2.9   -3.1  286.1
   27  6  7 11  6    0.0   -2.1   -3.6  285.5
   28  6  7 11  9    0.0   -1.4   -3.5  284.5
   29  6  7 11 12    0.0   -0.3   -2.6  287.5
   30  6  7 11 15    0.0   -0.3   -4.4  295.0
   31  6  7 11 18    0.0   -0.9   -6.0  298.5
   32  6  7 11 21    0.0    0.4   -3.2  294.4
   33  6  7 12  0    0.0   -0.7   -3.5  293.4
   34  6  7 12  3    0.0   -0.4   -5.9  293.7
   35  6  7 12  6    0.0   -1.4   -5.9  294.2
   36  6  7 12  9    0.0    0.0   -4.5  292.8
   37  6  7 12 12    0.0   -1.2   -3.4  294.4
   38  6  7 12 15    0.0    4.1   -1.1  300.7
   39  6  7 12 18    0.0    0.1    7.0  297.2
   40  6  7 12 21    0.0   -0.7    7.5  292.7
   41  6  7 13  0    0.0   -0.9    6.9  291.0
   42  6  7 13  3    0.0   -1.5    6.0  289.0
   43  6  7 13  6    0.0   -1.4    6.1  287.9
   44  6  7 13  9    0.5    0.2    6.0  286.3
   45  6  7 13 12    1.0   -0.7    7.8  285.1
   46  6  7 13 15    0.0   -1.0    6.7  285.5
   47  6  7 13 18    0.0   -2.4    6.4  285.6
   48  6  7 13 21    0.0   -2.8    5.5  285.5
   49  6  7 14  0    0.0   -2.6    5.2  285.3
   50  6  7 14  3    0.0   -2.0    4.2  285.0
   51  6  7 14  6    0.0   -1.8    4.0  283.2
   52  6  7 14  9    0.0   -0.7    4.1  281.9
   53  6  7 14 12    0.0   -1.1    5.2  282.0
   54  6  7 14 15    0.0   -2.7    5.4  287.6
   55  6  7 14 18    0.0   -3.4    5.4  289.4
   56  6  7 14 21    0.0   -2.9    3.4  286.1
    1  6  7 15  0    0.0   -2.1    3.7  282.4
    2  6  7 15  3    0.0   -2.0    2.6  281.1
    3  6  7 15  6    0.0   -2.8    3.0  280.3
    4  6  7 15  9    0.0   -2.8    2.1  279.5
    5  6  7 15 12    0.0   -3.1    2.1  280.8
    6  6  7 15 15    0.0   -2.5    1.1  283.9
    7  6  7 15 18    0.0   -2.4   -0.1  285.8
    8  6  7 15 21    0.0   -2.1    0.4  284.8
    9  6  7 16  0    0.0   -2.1    1.1  285.2
   10  6  7 16  3    0.0   -1.5   -0.8  285.6
   11  6  7 16  6    0.0   -0.3   -2.6  283.6
   12  6  7 16  9    0.0    0.0   -1.4  283.1
   13  6  7 16 12    0.0   -0.9   -2.3  285.1
   14  6  7 16 15    0.0    0.4   -4.1  292.5
   15  6  7 16 18    0.0    0.9   -3.9  295.9
   16  6  7 16 21    0.0    0.2   -1.8  291.2
   17  6  7 17  0    0.0   -0.5   -0.6  288.2
   18  6  7 17  3    0.0   -1.2   -1.8  288.9
   19  6  7 17  6    0.0   -1.2   -2.6  288.9
   20  6  7 17  9    0.0   -0.9   -2.4  288.9
   21  6  7 17 12    0.0    0.5   -1.8  289.0
   22  6  7 17 15    0.0    0.8   -2.4  292.5
   23  6  7 17 18    0.0    0.4   -4.0  296.9
   24  6  7 17 21    0.0    0.1   -2.1  294.0
   25  6  7 18  0    0.0   -0.4   -2.2  290.3
   26  6  7 18  3    0.0   -1.4   -2.2  290.1
   27  6  7 18  6    0.0   -1.1   -3.5  289.6
   28  6  7 18  9    0.0   -0.3   -3.4  289.1
   29  6  7 18 12    0.0   -1.1   -3.4  291.6
   30  6  7 18 15    0.0    1.4   -5.0  299.0
   31  6  7 18 18    0.0    2.2   -4.4  302.0
   32  6  7 18 21    0.0    0.6   -2.6  296.6
   33  6  7 19  0    0.0    0.4   -2.1  292.6
   34  6  7 19  3    0.0    0.8   -2.5  292.1
   35  6  7 19  6    0.0    0.5   -0.7  289.1
   36  6  7 19  9    0.0   -0.8    2.1  289.5
   37  6  7 19 12    0.0   -2.2    3.2  290.1
   38  6  7 19 15    0.0   -2.0    1.2  296.0
   39  6  7 19 18    0.0   -2.1    0.0  299.4
   40  6  7 19 21    0.0   -2.9    0.6  295.4
   41  6  7 20  0    0.0   -3.3    0.5  291.4
   42  6  7 20  3    0.0   -2.9   -1.5  290.2
   43  6  7 20  6    0.0   -2.1   -3.0  289.5
   44  6  7 20  9    0.0   -1.9   -3.0  289.0
   45  6  7 20 12    0.0   -0.6   -4.1  291.8
   46  6  7 20 15    0.0    1.5   -6.0  299.4
   47  6  7 20 18    0.0    1.9   -6.0  302.9
   48  6  7 20 21    0.0   -0.5   -3.6  298.6
   49  6  7 21  0    0.0   -1.1   -4.3  294.4
   50  6  7 21  3    0.0   -1.5   -4.0  293.0
   51  6  7 21  6    0.0   -1.5   -3.6  291.5
   52  6  7 21  9    0.0   -1.1   -2.6  290.0
   53  6  7 21 12    0.0    0.1   -2.1  292.2
   54  6  7 21 15    0.0    1.1   -0.8  298.7
   55  6  7 21 18    0.0   -0.2    1.3  301.8
   56  6  7 21 21    0.0   -1.8    1.2  296.9
    1  6  7 22  0    0.0   -1.6    0.9  293.0
    2  6  7 22  3    0.0   -0.7   -1.5  291.8
    3  6  7 22  6    0.0    0.9   -1.0  289.8
    4  6  7 22  9    0.0    0.4   -1.1  288.0
    5  6  7 22 12    0.0    3.1   -0.6  292.4
    6  6  7 22 15    0.0    2.6    0.6  299.2
    7  6  7 22 18    0.0    1.4    7.5  299.8
    8  6  7 22 21    0.0   -0.6    8.1  293.6
    9  6  7 23  0    0.0   -0.5    7.9  288.8
   10  6  7 23  3    0.0   -1.7    6.8  286.9
   11  6  7 23  6    0.0   -2.0    3.6  284.7
   12  6  7 23  9    0.0   -1.1    3.5  282.4
   13  6  7 23 12    0.0   -0.3    4.1  283.4
   14  6  7 23 15    0.0   -3.5    3.5  289.4
   15  6  7 23 18    0.0   -2.9    3.0  292.1
   16  6  7 23 21    0.0   -2.9    2.4  288.6
   17  6  7 24  0    0.0   -2.7    3.1  284.0
   18  6  7 24  3    0.0   -2.8    1.4  282.6
   19  6  7 24  6    0.0   -2.6    0.0  281.7
   20  6  7 24  9    0.0   -2.6    0.3  282.0
   21  6  7 24 12    0.0   -2.0    0.5  284.3
   22  6  7 24 15    0.0   -4.1   -2.4  292.2
   23  6  7 24 18    0.0   -2.4   -3.1  296.8
   24  6  7 24 21    0.0   -2.2   -1.4  292.4
   25  6  7 25  0    0.0   -2.8   -0.7  288.2
   26  6  7 25  3    0.0   -2.4   -1.8  286.9
   27  6  7 25  6    0.0   -1.5   -2.6  286.5
   28  6  7 25  9    0.0   -1.2   -2.0  285.6
   29  6  7 25 12    0.0   -1.6   -2.8  289.1
   30  6  7 25 15    0.0   -0.9   -3.9  297.0
   31  6  7 25 18    0.0   -1.2   -3.7  300.5
   32  6  7 25 21    0.0   -1.0   -2.0  294.9
   33  6  7 26  0    0.0   -3.4   -1.4  292.3
   34  6  7 26  3    0.0   -2.7   -2.2  290.5
   35  6  7 26  6    0.0   -3.5   -1.6  290.3
   36  6  7 26  9    0.0   -3.1   -1.1  291.6
   37  6  7 26 12    0.0   -3.0   -1.1  293.3
   38  6  7 26 15    0.0   -3.1   -1.8  300.8
   39  6  7 26 18    0.0   -2.0   -2.7  303.4
   40  6  7 26 21    0.0   -1.6   -0.6  299.8
   41  6  7 27  0    0.0   -3.7    0.2  295.3
   42  6  7 27  3    4.9    0.5    3.3  293.0
   43  6  7 27  6    6.8    3.2    6.3  290.2
   44  6  7 27  9    0.0    4.1    7.9  286.6
   45  6  7 27 12    0.0    3.0    9.6  286.5
   46  6  7 27 15    0.0    2.0    8.6  290.1
   47  6  7 27 18    0.0    1.5    6.7  291.8
   48  6  7 27 21    0.0    0.2    3.5  288.5
   49  6  7 28  0    0.0    0.6    2.2  282.9
   50  6  7 28  3    0.0    0.7    1.8  281.6
   51  6  7 28  6    0.0    0.5    2.1  280.9
   52  6  7 28  9    0.0    0.0    3.7  280.5
   53  6  7 28 12    0.0    1.1    4.0  282.2
   54  6  7 28 15    0.0    1.6    6.6  288.5
   55  6  7 28 18    0.0    2.5    6.9  290.1
   56  6  7 28 21    0.0    1.4    5.1  286.9
    1  6  7 29  0    0.0    1.4    5.8  282.0
    2  6  7 29  3    0.0    1.8    6.1  280.9
    3  6  7 29  6    0.0    1.2    4.9  279.3
    4  6  7 29  9    0.0    1.0    5.1  278.6
    5  6  7 29 12    0.0    1.5    4.9  279.6
    6  6  7 29 15    0.0   -0.9    4.9  284.4
    7  6  7 29 18    0.0    0.1    4.1  286.3
    8  6  7 29 21    0.0   -1.3    3.1  283.4
    9  6  7 30  0    0.0   -1.6    3.0  278.5
   10  6  7 30  3    0.0   -1.6    2.9  277.4
   11  6  7 30  6    0.0   -1.2    2.3  275.8
   12  6  7 30  9    0.0   -1.2    1.9  274.4
   13  6  7 30 12    0.0   -0.3    1.3  276.5
   14  6  7 30 15    0.0   -0.3    1.2  283.1
   15  6  7 30 18    0.0    0.6    2.7  284.9
   16  6  7 30 21    0.0   -0.5    2.0  282.2
   17  6  7 31  0    0.0   -1.4    2.0  277.7
   18  6  7 31  3    0.0   -2.0    0.4  275.9
   19  6  7 31  6    0.0   -1.6   -0.2  275.1
   20  6  7 31  9    0.0   -1.9   -0.2  274.9
   21  6  7 31 12    0.0   -1.3   -1.2  277.7
   22  6  7 31 15    0.0   -1.0   -0.8  284.0
   23  6  7 31 18    0.0   -2.4   -1.1  286.1
   24  6  7 31 21    0.0   -2.8   -0.4  283.6
    1  6  8  1  0    0.0   -2.9   -0.2  278.8
    2  6  8  1  3    0.0   -3.1   -0.8  277.4
    3  6  8  1  6    0.0   -3.6   -1.3  277.0
    4  6  8  1  9    0.0   -2.8   -1.2  276.4
    5  6  8  1 12    0.0   -2.9   -1.4  278.5
    6  6  8  1 15    0.0   -2.5   -2.6  286.0
    7  6  8  1 18    0.0   -1.8   -2.1  289.0
    8  6  8  1 21    0.0   -2.1   -1.1  285.8
    9  6  8  2  0    0.0   -3.6   -0.9  281.1
   10  6  8  2  3    0.0   -3.4   -1.6  279.5
   11  6  8  2  6    0.0   -3.7   -1.9  278.9
   12  6  8  2  9    0.0   -3.4   -1.4  278.2
   13  6  8  2 12    0.0   -3.2   -1.2  278.9
   14  6  8  2 15    0.0   -3.4   -2.0  285.9
   15  6  8  2 18    0.0   -3.4   -1.3  289.5
   16  6  8  2 21    0.0   -3.4   -0.2  286.6
   17  6  8  3  0    0.0   -4.4    1.1  281.7
   18  6  8  3  3    0.0   -3.2    1.3  281.1
   19  6  8  3  6    0.0   -2.9    1.1  278.2
   20  6  8  3  9    0.0   -2.3    1.4  277.4
   21  6  8  3 12    0.0   -1.4    1.9  279.3
   22  6  8  3 15    0.0   -0.9    2.0  286.6
   23  6  8  3 18    0.0   -2.4    1.9  290.2
   24  6  8  3 21    0.0   -2.7    1.4  287.0
   25  6  8  4  0    0.0   -3.3    1.6  281.6
   26  6  8  4  3    0.0   -3.1    0.8  279.7
   27  6  8  4  6    0.0   -1.9    0.0  278.5
   28  6  8  4  9    0.0   -2.4   -0.8  278.1
   29  6  8  4 12    0.0   -1.9   -0.4  280.9
   30  6  8  4 15    0.0   -1.1   -1.0  289.1
   31  6  8  4 18    0.0   -1.0   -0.2  292.6
   32  6  8  4 21    0.0   -1.9    1.9  287.6
   33  6  8  5  0    0.0   -2.7    2.4  285.3
   34  6  8  5  3    0.0   -1.8    2.0  281.9
   35  6  8  5  6    0.0   -1.3    2.8  281.5
   36  6  8  5  9    0.0   -0.9    3.2  281.1
   37  6  8  5 12    0.0   -0.6    3.6  282.5
   38  6  8  5 15    0.0   -0.9    4.2  289.5
   39  6  8  5 18    0.0   -1.7    3.3  291.5
   40  6  8  5 21    0.0   -1.3    3.4  287.0
   41  6  8  6  0    0.0   -1.0    3.2  284.0
   42  6  8  6  3    0.0   -1.5    2.5  281.6
   43  6  8  6  6    0.0   -1.5    2.4  280.5
   44  6  8  6  9    0.0   -1.8    1.5  279.6
   45  6  8  6 12    0.0   -1.2    0.8  283.0
   46  6  8  6 15    0.0   -1.5    0.2  291.1
   47  6  8  6 18    0.0   -2.5   -0.3  294.8
   48  6  8  6 21    0.0   -3.2    0.0  292.9
   49  6  8  7  0    0.0   -2.6    0.8  288.1
   50  6  8  7  3    0.0   -2.3    0.8  287.0
   51  6  8  7  6    0.0   -2.1    2.0  287.6
   52  6  8  7  9    0.0   -1.0    3.2  287.4
   53  6  8  7 12    0.0    0.2    3.8  288.9
   54  6  8  7 15    0.2   -1.2    5.6  290.5
   55  6  8  7 18    2.4   -2.2    5.4  288.2
   56  6  8  7 21    2.1   -3.0    4.6  286.9
    1  6  8  8  0    2.2   -1.5    4.0  286.2
    2  6  8  8  3    0.0   -1.5    4.0  285.9
    3  6  8  8  6    0.0   -1.6    3.0  285.1
    4  6  8  8  9    0.0   -0.4    3.1  282.9
    5  6  8  8 12    0.0   -0.7    3.5  284.5
    6  6  8  8 15    0.0   -1.4    2.7  290.2
    7  6  8  8 18    0.0   -1.1    2.0  293.8
    8  6  8  8 21    0.0   -2.1    2.2  291.5
    9  6  8  9  0    0.0   -2.5    2.1  286.1
   10  6  8  9  3    0.0   -2.1    1.3  284.7
   11  6  8  9  6    0.0   -0.1    1.8  283.4
   12  6  8  9  9    0.0   -0.2    2.1  283.1
   13  6  8  9 12    0.0    0.3    1.5  286.1
   14  6  8  9 15    0.0   -1.1    2.5  293.4
   15  6  8  9 18    0.0   -0.1    4.6  295.9
   16  6  8  9 21    0.0   -0.5    5.1  292.0
   17  6  8 10  0    0.0   -1.4    5.5  285.6
   18  6  8 10  3    0.0   -1.8    2.8  282.9
   19  6  8 10  6    0.0   -1.0    0.4  278.8
   20  6  8 10  9    0.0   -1.9    0.0  279.5
   21  6  8 10 12    0.0   -2.7   -0.4  284.2
   22  6  8 10 15    0.0   -2.2   -3.0  291.3
   23  6  8 10 18    0.0   -2.0   -4.2  294.1
   24  6  8 10 21    0.0   -2.2   -2.4  291.2
   25  6  8 11  0    0.0   -2.9   -1.2  285.5
   26  6  8 11  3    0.0   -3.5   -2.4  284.7
   27  6  8 11  6    0.0   -4.2   -2.0  283.6
   28  6  8 11  9    0.0   -3.1   -1.6  282.5
   29  6  8 11 12    0.0   -1.1    0.0  286.0
   30  6  8 11 15    0.0    0.6   -1.4  293.8
   31  6  8 11 18    0.0    0.3   -1.8  297.9
   32  6  8 11 21    0.0    0.0    0.0  292.5
   33  6  8 12  0    0.0   -1.8    1.3  289.2
   34  6  8 12  3    0.0   -3.3    0.7  287.8
   35  6  8 12  6    0.0   -3.5    1.1  286.6
   36  6  8 12  9    0.0   -3.1    0.0  286.1
   37  6  8 12 12    0.0   -3.0    1.5  289.5
   38  6  8 12 15    0.0   -3.2    3.0  293.1
   39  6  8 12 18    0.0   -3.9    3.4  294.1
   40  6  8 12 21    0.0   -2.8    3.9  293.5
   41  6  8 13  0    0.0   -2.0    4.0  291.8
   42  6  8 13  3    0.0   -2.5    4.2  291.8
   43  6  8 13  6    0.0   -3.1    4.5  290.5
   44  6  8 13  9    0.0   -2.5    3.9  288.1
   45  6  8 13 12    0.0   -1.4    2.8  288.1
   46  6  8 13 15    0.0   -2.3    1.3  293.2
   47  6  8 13 18    0.0   -1.0   -0.6  298.5
   48  6  8 13 21    0.0   -0.5    0.0  295.4
   49  6  8 14  0    0.0   -2.1    0.4  291.8
   50  6  8 14  3    0.0   -1.6    0.5  289.9
   51  6  8 14  6    0.0   -1.1    2.0  290.3
   52  6  8 14  9    0.0   -0.2    3.0  289.7
   53  6  8 14 12    0.0    0.6    5.2  291.8
   54  6  8 14 15    0.0   -1.5    8.2  295.0
   55  6  8 14 18    0.0   -0.7    8.1  294.5
   56  6  8 14 21    0.0   -2.4    6.1  291.4
    1  6  8 15  0    0.0   -1.3    4.0  286.0
    2  6  8 15  3    0.0   -1.5    3.7  283.7
    3  6  8 15  6    0.0   -1.4    3.1  282.6
    4  6  8 15  9    0.0   -2.2    3.5  282.5
    5  6  8 15 12    0.0   -3.3    4.0  284.0
    6  6  8 15 15    0.0   -3.6    3.9  290.0
    7  6  8 15 18    0.0   -1.7    4.1  289.2
    8  6  8 15 21    0.0   -1.0    4.5  287.4
    9  6  8 16  0    0.0   -2.5    4.7  285.2
   10  6  8 16  3    0.0   -1.7    3.4  283.0
   11  6  8 16  6    0.0   -1.3    3.5  282.8
   12  6  8 16  9    0.0   -0.1    3.0  280.1
   13  6  8 16 12    0.0    0.0    3.6  282.9
   14  6  8 16 15    0.0   -0.9    4.4  288.6
   15  6  8 16 18    0.0   -1.0    4.5  290.8
   16  6  8 16 21    0.0   -2.5    3.2  288.3
   17  6  8 17  0    0.0   -2.7    2.4  282.0
   18  6  8 17  3    0.0   -2.0    2.4  280.6
   19  6  8 17  6    0.0   -2.3    1.8  278.9
   20  6  8 17  9    0.0   -2.1    1.9  277.8
   21  6  8 17 12    0.0   -1.7    2.4  280.4
   22  6  8 17 15    0.0   -1.6    3.6  287.3
   23  6  8 17 18    0.0    0.0    3.2  289.1
   24  6  8 17 21    0.0   -0.9    2.5  287.1
   25  6  8 18  0    0.0   -1.6    2.0  280.9
   26  6  8 18  3    0.0   -1.5   -0.2  278.9
   27  6  8 18  6    0.0    0.2   -0.9  278.1
   28  6  8 18  9    0.0    1.2   -0.4  277.8
   29  6  8 18 12    0.0   -0.2   -0.2  283.7
   30  6  8 18 15    0.0    0.4   -1.8  290.0
   31  6  8 18 18    0.0   -0.2   -1.9  292.7
   32  6  8 18 21    0.0    0.0   -2.3  289.4
   33  6  8 19  0    0.0   -0.5   -2.4  283.1
   34  6  8 19  3    0.0   -0.2   -3.0  282.4
   35  6  8 19  6    0.0    0.9   -3.2  280.9
   36  6  8 19  9    0.0    1.0   -3.3  280.4
   37  6  8 19 12    0.0    1.9   -3.2  284.5
   38  6  8 19 15    0.0    2.9   -5.2  292.1
   39  6  8 19 18    0.0    3.2   -2.8  296.4
   40  6  8 19 21    0.0    1.2   -1.5  292.5
   41  6  8 20  0    0.0    0.5    1.1  285.9
   42  6  8 20  3    0.0    0.5    4.4  288.1
   43  6  8 20  6    0.0   -1.3    4.8  285.5
   44  6  8 20  9    0.0   -0.7    4.7  282.5
   45  6  8 20 12    0.0   -0.9    5.8  283.0
   46  6  8 20 15    0.0   -1.2    4.4  288.0
   47  6  8 20 18    0.0   -0.6    4.0  290.2
   48  6  8 20 21    0.0   -1.1    3.0  287.9
   49  6  8 21  0    0.0   -2.1    2.3  281.0
   50  6  8 21  3    0.0   -2.2    1.0  278.5
   51  6  8 21  6    0.0   -2.2    0.5  277.0
   52  6  8 21  9    0.0   -2.3   -0.9  276.9
   53  6  8 21 12    0.0   -2.0   -1.6  280.2
   54  6  8 21 15    0.0   -0.9   -2.6  287.5
   55  6  8 21 18    0.0   -0.4   -4.6  291.8
   56  6  8 21 21    0.0   -1.0   -3.1  290.0
    1  6  8 22  0    0.0   -1.1   -3.3  284.2
    2  6  8 22  3    0.0   -0.1   -4.4  283.5
    3  6  8 22  6    0.0   -0.2   -4.1  282.2
    4  6  8 22  9    0.0    0.8   -3.7  280.7
    5  6  8 22 12    0.0    0.8   -3.8  285.2
    6  6  8 22 15    0.0    2.4   -3.5  294.3
    7  6  8 22 18    0.0    1.7   -1.8  299.0
    8  6  8 22 21    0.0    0.9   -1.4  294.9
    9  6  8 23  0    0.0    0.7   -2.4  287.2
   10  6  8 23  3    0.0    0.9   -2.9  286.3
   11  6  8 23  6    0.0    1.2   -2.5  284.3
   12  6  8 23  9    0.0    1.4   -2.3  283.2
   13  6  8 23 12    0.0    0.9   -2.5  289.0
   14  6  8 23 15    0.0    0.0   -2.8  298.2
   15  6  8 23 18    0.0   -0.9   -3.3  302.9
   16  6  8 23 21    0.0   -1.4   -2.3  298.9
   17  6  8 24  0    0.0   -1.6   -2.8  291.0
   18  6  8 24  3    0.0   -1.6   -3.2  288.7
   19  6  8 24  6    0.0   -1.4   -3.6  287.3
   20  6  8 24  9    0.0   -0.9   -3.2  285.6
   21  6  8 24 12    0.0   -0.9   -3.6  290.8
   22  6  8 24 15    0.0   -0.1   -5.1  299.1
   23  6  8 24 18    0.0   -1.1   -5.4  302.8
   24  6  8 24 21    0.0   -2.4   -2.9  299.7
   25  6  8 25  0    0.0   -2.8   -3.2  291.7
   26  6  8 25  3    0.0   -2.8   -2.8  288.9
   27  6  8 25  6    0.0   -2.6   -2.7  287.1
   28  6  8 25  9    0.0   -2.1   -1.6  285.2
   29  6  8 25 12    0.0   -2.0   -2.3  290.1
   30  6  8 25 15    0.0   -1.1   -1.0  298.4
   31  6  8 25 18    1.0   -0.4   -2.3  292.4
   32  6  8 25 21    4.4   -2.5    0.9  289.1
   33  6  8 26  0    3.9   -0.8    2.4  289.0
   34  6  8 26  3    0.0    0.8    2.4  288.6
   35  6  8 26  6    0.0    1.6    3.6  287.1
   36  6  8 26  9    0.0    2.4    3.4  287.0
   37  6  8 26 12    0.0    3.0    6.5  288.3
   38  6  8 26 15    0.0    2.1    5.9  294.5
   39  6  8 26 18    0.0    1.0    7.4  297.4
   40  6  8 26 21    0.0    0.2    6.2  294.4
   41  6  8 27  0    0.0    0.7    4.4  287.9
   42  6  8 27  3    0.0   -0.4    4.2  285.2
   43  6  8 27  6    0.0   -0.5    3.8  283.5
   44  6  8 27  9    0.0   -0.1    3.9  282.0
   45  6  8 27 12    0.0   -0.2    4.6  283.9
   46  6  8 27 15    0.0   -1.0    4.5  290.4
   47  6  8 27 18    0.0   -0.4    3.5  292.6
   48  6  8 27 21    0.0   -1.6    2.7  290.8
   49  6  8 28  0    0.0   -2.0    1.7  283.5
   50  6  8 28  3    0.0   -2.3    0.8  281.0
   51  6  8 28  6    0.0   -1.2   -0.5  277.9
   52  6  8 28  9    0.0    0.6   -0.7  276.9
   53  6  8 28 12    0.0    1.9    0.0  285.3
   54  6  8 28 15    0.0    2.6    2.6  292.1
   55  6  8 28 18    0.0    2.2    4.4  294.3
   56  6  8 28 21    0.0   -0.7    3.0  291.6
    1  6  8 29  0    0.0   -2.1    2.2  282.9
    2  6  8 29  3    0.0   -2.2    0.9  280.1
    3  6  8 29  6    0.0   -2.6    0.2  279.4
    4  6  8 29  9    0.0   -2.4   -1.0  278.6
    5  6  8 29 12    0.0   -2.0   -2.6  284.1
    6  6  8 29 15    0.0   -1.5   -3.7  292.5
    7  6  8 29 18    0.0   -2.2   -3.9  295.6
    8  6  8 29 21    0.0   -3.6   -2.7  293.2
    9  6  8 30  0    0.0   -3.5   -2.6  286.5
   10  6  8 30  3    0.0   -3.5   -3.6  285.9
   11  6  8 30  6    0.0   -4.0   -4.4  285.6
   12  6  8 30  9    0.0   -3.5   -4.2  285.4
   13  6  8 30 12    0.0   -2.5   -4.8  286.0
   14  6  8 30 15    0.0   -1.4   -4.2  290.4
   15  6  8 30 18    0.0   -2.6   -3.8  293.5
   16  6  8 30 21    0.0   -3.1   -2.7  292.5
   17  6  8 31  0    0.0   -2.6   -2.5  286.6
   18  6  8 31  3    0.0   -2.6   -3.4  283.1
   19  6  8 31  6    0.0   -1.9   -2.8  281.9
   20  6  8 31  9    0.0   -1.2   -2.0  280.5
   21  6  8 31 12    0.0   -1.9   -1.8  286.1
   22  6  8 31 15    0.0   -2.4   -2.1  294.6
   23  6  8 31 18    0.0   -3.6   -1.9  299.2
   24  6  8 31 21    0.0   -3.6   -1.1  296.5
    1  6  9  1  0    0.0   -3.6   -1.3  289.4
    2  6  9  1  3    0.0   -3.6   -2.2  287.8
    3  6  9  1  6    0.0   -4.1   -2.6  286.8
    4  6  9  1  9    0.0   -3.4   -0.5  285.6
    5  6  9  1 12    0.0   -1.0    1.6  289.0
    6  6  9  1 15    0.0    4.5    7.4  292.2
    7  6  9  1 18    0.0    4.2    9.1  289.7
    8  6  9  1 21    0.0    4.1    9.4  287.6
    9  6  9  2  0    0.0    3.5    8.4  282.5
   10  6  9  2  3    0.0    3.2    7.1  280.8
   11  6  9  2  6    0.0    3.7    6.8  279.8
   12  6  9  2  9    0.0    3.1    6.1  278.9
   13  6  9  2 12    0.0    3.4    7.3  281.2
   14  6  9  2 15    0.0    2.2    6.5  286.8
   15  6  9  2 18    0.0    1.8    4.9  290.1
   16  6  9  2 21    0.0   -0.6    4.1  289.0
   17  6  9  3  0    0.0   -1.4    1.9  280.8
   18  6  9  3  3    0.0   -1.0    1.5  277.6
   19  6  9  3  6    0.0    0.5    1.4  276.5
   20  6  9  3  9    0.0    1.7    2.4  277.2
   21  6  9  3 12    0.0    1.1    3.4  282.2
   22  6  9  3 15    0.0   -0.1    4.3  289.9
   23  6  9  3 18    0.0    0.2    6.4  290.7
   24  6  9  3 21    0.0   -0.4    6.1  288.5
   25  6  9  4  0    0.0   -0.8    5.0  281.6
   26  6  9  4  3    0.0    0.1    3.3  279.4
   27  6  9  4  6    0.0    0.5    3.2  276.7
   28  6  9  4  9    0.0    1.0    2.8  275.4
   29  6  9  4 12    0.0    0.9    3.5  279.7
   30  6  9  4 15    0.0    0.9    3.6  286.5
   31  6  9  4 18    0.0    0.7    2.7  289.3
   32  6  9  4 21    0.0    0.0    2.2  287.9
   33  6  9  5  0    0.0   -2.1    0.7  278.8
   34  6  9  5  3    0.0   -2.6   -1.5  278.1
   35  6  9  5  6    0.0   -1.9   -2.4  276.6
   36  6  9  5  9    0.0   -1.9   -2.5  276.0
   37  6  9  5 12    0.0   -1.9   -4.2  281.8
   38  6  9  5 15    0.0   -1.1   -4.9  289.8
   39  6  9  5 18    0.0   -2.1   -4.4  292.8
   40  6  9  5 21    0.0   -2.0   -3.0  291.4
   41  6  9  6  0    0.0   -4.2   -2.5  283.6
   42  6  9  6  3    0.0   -3.6   -3.0  281.8
   43  6  9  6  6    0.0   -3.7   -3.5  280.8
   44  6  9  6  9    0.0   -3.1   -3.6  280.0
   45  6  9  6 12    0.0   -3.1   -5.9  284.0
   46  6  9  6 15    0.0   -3.1   -6.3  291.2
   47  6  9  6 18    0.0   -3.9   -6.2  295.5
   48  6  9  6 21    0.0   -4.4   -4.6  293.7
   49  6  9  7  0    0.0   -3.8   -2.5  286.8
   50  6  9  7  3    0.0   -3.8   -2.5  285.8
   51  6  9  7  6    0.0   -4.1   -3.4  285.0
   52  6  9  7  9    0.0   -3.0   -2.4  281.8
   53  6  9  7 12    0.0   -2.8   -2.2  285.4
   54  6  9  7 15    0.0   -1.6   -2.6  293.6
   55  6  9  7 18    0.0   -2.9   -2.1  298.0
   56  6  9  7 21    0.0   -3.4   -0.6  296.4
    1  6  9  8  0    0.0   -4.1    0.8  288.2
    2  6  9  8  3    0.0   -4.0   -0.2  286.9
    3  6  9  8  6    0.0   -3.5   -0.6  285.9
    4  6  9  8  9    0.0   -2.5    0.0  283.0
    5  6  9  8 12    0.0   -1.4    0.1  288.0
    6  6  9  8 15    0.0   -1.5    1.2  295.5
    7  6  9  8 18    0.0   -2.3    1.9  299.3
    8  6  9  8 21    0.0   -2.8    2.2  298.0
    9  6  9  9  0    0.0   -3.0    1.1  288.8
   10  6  9  9  3    0.0   -1.0    1.8  284.8
   11  6  9  9  6    0.0   -0.9    2.3  284.4
   12  6  9  9  9    0.0   -1.3    2.1  283.2
   13  6  9  9 12    0.0   -1.3    1.1  289.6
   14  6  9  9 15    0.0   -1.1   -0.8  297.7
   15  6  9  9 18    0.0   -1.1   -3.1  300.9
   16  6  9  9 21    0.0    0.0   -2.9  299.3
   17  6  9 10  0    0.0   -1.6   -2.9  290.8
   18  6  9 10  3    0.0   -2.0   -3.9  289.4
   19  6  9 10  6    0.0   -2.0   -5.2  289.5
   20  6  9 10  9    0.0   -1.2   -5.7  289.4
   21  6  9 10 12    0.0   -1.0   -7.7  293.9
   22  6  9 10 15    0.0    0.3   -9.0  301.3
   23  6  9 10 18    0.0    0.0   -9.2  305.8
   24  6  9 10 21    0.0    0.1   -7.1  303.9
   25  6  9 11  0    0.0   -1.9   -4.6  297.0
   26  6  9 11  3    0.0   -1.3   -6.2  296.2
   27  6  9 11  6    0.0    0.2   -3.4  294.2
   28  6  9 11  9    0.0    3.1    1.0  291.7
   29  6  9 11 12    0.0    3.8    8.0  292.2
   30  6  9 11 15    0.0    0.8    8.1  295.4
   31  6  9 11 18    0.0   -1.9    6.5  298.4
   32  6  9 11 21    0.0   -2.6    6.6  295.8
   33  6  9 12  0    0.0   -1.4    5.5  290.0
   34  6  9 12  3    0.0   -1.4    6.1  288.5
   35  6  9 12  6    0.0   -1.4    4.2  287.5
   36  6  9 12  9    0.0   -1.6    4.0  286.0
   37  6  9 12 12    0.0   -2.1    4.1  289.7
   38  6  9 12 15    0.0   -4.5    4.8  296.4
   39  6  9 12 18    0.0   -4.4    5.2  298.5
   40  6  9 12 21    0.0   -4.6    4.0  295.6
   41  6  9 13  0    0.0   -3.4    4.1  290.7
   42  6  9 13  3    0.0   -3.3    3.8  290.4
   43  6  9 13  6    0.0   -2.8    2.4  289.4
   44  6  9 13  9    0.0   -2.8    2.1  288.8
   45  6  9 13 12    0.0   -3.4    2.4  289.0
   46  6  9 13 15    0.0   -4.6    1.6  292.4
   47  6  9 13 18    0.0   -3.2    2.7  294.1
   48  6  9 13 21    0.0   -4.5    3.8  293.0
   49  6  9 14  0    0.0   -3.3    3.2  289.0
   50  6  9 14  3    0.0   -2.9    2.7  288.4
   51  6  9 14  6    0.0   -1.6    1.9  287.9
   52  6  9 14  9    0.0   -1.1    2.4  286.7
   53  6  9 14 12    0.0   -2.0    3.8  288.4
   54  6  9 14 15    0.0   -2.6    4.5  296.1
   55  6  9 14 18    0.0   -3.2    5.0  298.9
   56  6  9 14 21    0.0   -3.5    3.8  296.9
    1  6  9 15  0    0.0   -3.4    1.4  288.2
    2  6  9 15  3    0.0   -2.2    0.9  284.6
    3  6  9 15  6    0.0   -1.4    0.9  281.9
    4  6  9 15  9    0.0    1.1    2.5  283.6
    5  6  9 15 12    0.0    1.6    3.5  289.5
    6  6  9 15 15    0.0    0.4    4.6  297.5
    7  6  9 15 18    0.0    0.8    4.8  299.2
    8  6  9 15 21    0.0   -1.2    3.8  296.8
    9  6  9 16  0    0.0   -2.4    2.1  286.9
   10  6  9 16  3    0.0   -2.9    0.3  284.6
   11  6  9 16  6    0.0   -2.8   -1.8  283.2
   12  6  9 16  9    0.0   -1.4   -2.4  281.1
   13  6  9 16 12    0.0   -1.2   -3.2  289.0
   14  6  9 16 15    0.0   -1.2   -3.8  297.0
   15  6  9 16 18    0.0   -2.8   -1.7  300.0
   16  6  9 16 21    0.0   -3.8   -1.5  298.2
   17  6  9 17  0    0.0   -3.8   -1.4  288.8
   18  6  9 17  3    0.0   -2.5   -2.9  285.8
   19  6  9 17  6    0.0   -2.2   -3.0  283.7
   20  6  9 17  9    0.0   -1.6   -2.3  281.9
   21  6  9 17 12    0.0    0.0   -2.7  289.1
   22  6  9 17 15    0.0    0.4   -2.0  297.5
   23  6  9 17 18    0.0   -1.9   -0.1  301.5
   24  6  9 17 21    0.0   -3.2   -0.3  299.6
   25  6  9 18  0    0.0   -3.8   -0.7  289.5
   26  6  9 18  3    0.0   -2.5   -2.0  286.6
   27  6  9 18  6    0.0   -1.3   -3.2  284.9
   28  6  9 18  9    0.0   -1.5   -2.5  282.9
   29  6  9 18 12    0.0   -0.8   -3.0  290.6
   30  6  9 18 15    0.0   -2.0   -3.6  299.5
   31  6  9 18 18    0.0   -1.7   -4.2  304.0
   32  6  9 18 21    0.0   -2.8   -2.8  301.6
   33  6  9 19  0    0.0   -5.1   -2.2  293.2
   34  6  9 19  3    0.0   -4.2   -2.0  290.2
   35  6  9 19  6    0.0   -4.5   -2.4  288.1
   36  6  9 19  9    0.0   -4.4   -1.1  287.4
   37  6  9 19 12    0.0   -4.1   -1.6  292.3
   38  6  9 19 15    0.0   -3.2    0.0  299.4
   39  6  9 19 18    0.0   -2.2    3.8  301.9
   40  6  9 19 21    0.5    0.6    6.4  292.8
   41  6  9 20  0    1.0    1.4    6.2  289.7
   42  6  9 20  3    0.0    2.1    3.6  288.8
   43  6  9 20  6    0.0    2.8    4.5  288.0
   44  6  9 20  9    0.0    3.0    4.1  287.2
   45  6  9 20 12    0.0    2.7    6.7  291.0
   46  6  9 20 15    0.0    1.9    5.9  297.9
   47  6  9 20 18    0.0    0.3    5.5  300.4
   48  6  9 20 21    0.0   -1.2    4.8  298.5
   49  6  9 21  0    0.0   -2.2    2.9  288.9
   50  6  9 21  3    0.0   -2.1    1.4  285.9
   51  6  9 21  6    0.0   -3.1    0.4  284.7
   52  6  9 21  9    0.0   -3.0   -0.8  283.6
   53  6  9 21 12    0.0   -3.3   -3.0  290.9
   54  6  9 21 15    0.0   -2.4   -4.3  300.1
   55  6  9 21 18    0.0   -2.5   -5.1  302.8
   56  6  9 21 21    0.0   -3.1   -4.2  301.4
    1  6  9 22  0    0.0   -3.9   -3.7  294.3
    2  6  9 22  3    0.0   -3.8   -4.3  291.9
    3  6  9 22  6    0.0   -4.0   -5.5  290.5
    4  6  9 22  9    0.0   -3.0   -4.2  289.0
    5  6  9 22 12    0.0   -2.0   -3.0  293.8
    6  6  9 22 15    0.0    1.2   -4.6  302.2
    7  6  9 22 18    0.0    4.0    1.3  304.5
    8  6  9 22 21    0.0    3.6    8.0  299.8
    9  6  9 23  0    0.0   -1.8    9.6  290.3
   10  6  9 23  3    0.0    0.1    6.5  288.8
   11  6  9 23  6    0.0    0.5    7.1  289.1
   12  6  9 23  9    0.0    2.1    4.2  286.0
   13  6  9 23 12    0.0    1.8    7.4  289.6
   14  6  9 23 15    0.0    0.4    6.9  294.8
   15  6  9 23 18    0.0    0.5    6.0  297.0
   16  6  9 23 21    0.0   -0.8    5.3  295.1
   17  6  9 24  0    0.0   -1.9    3.2  287.2
   18  6  9 24  3    0.0   -2.7    1.9  284.5
   19  6  9 24  6    0.0   -2.6    0.3  281.9
   20  6  9 24  9    0.0   -2.4   -0.6  280.5
   21  6  9 24 12    0.0   -2.1   -2.5  287.7
   22  6  9 24 15    0.0   -1.6   -2.6  294.9
   23  6  9 24 18    0.0   -0.9   -2.5  299.2
   24  6  9 24 21    0.0   -2.6   -2.8  298.4
   25  6  9 25  0    0.0   -3.8   -2.1  290.0
   26  6  9 25  3    0.0   -3.0   -3.1  287.3
   27  6  9 25  6    0.0   -2.4   -3.5  285.8
   28  6  9 25  9    0.0   -2.1   -3.5  284.7
   29  6  9 25 12    0.0   -1.1   -5.3  290.6
   30  6  9 25 15    0.0   -1.8   -5.4  299.1
   31  6  9 25 18    0.0   -3.5   -6.5  303.9
   32  6  9 25 21    0.0   -4.6   -5.9  302.1
   33  6  9 26  0    0.0   -4.4   -4.1  294.5
   34  6  9 26  3    0.0   -4.5   -4.5  291.5
   35  6  9 26  6    0.0   -5.1   -4.3  290.0
   36  6  9 26  9    0.0   -4.4   -4.4  289.2
   37  6  9 26 12    0.0   -3.4   -7.5  294.5
   38  6  9 26 15    0.0   -3.1   -6.6  302.1
   39  6  9 26 18    0.0   -2.2   -5.4  307.0
   40  6  9 26 21    0.0   -3.6   -4.3  306.1
   41  6  9 27  0    0.0   -4.9   -1.9  298.0
   42  6  9 27  3    0.0   -4.7   -1.6  295.0
   43  6  9 27  6    0.0   -3.0   -2.1  292.2
   44  6  9 27  9    0.0   -0.2    3.4  291.6
   45  6  9 27 12    0.0   -0.8    6.4  296.9
   46  6  9 27 15    0.0   -1.7    6.7  301.2
   47  6  9 27 18    0.0   -1.9    9.9  300.1
   48  6  9 27 21    0.0   -1.1   10.3  292.0
   49  6  9 28  0    0.0   -2.3    5.9  290.5
   50  6  9 28  3    0.0   -1.3    5.8  291.0
   51  6  9 28  6    0.0   -0.9    4.0  290.9
   52  6  9 28  9    0.0   -0.9    4.6  289.4
   53  6  9 28 12    0.0   -2.6    4.8  290.2
   54  6  9 28 15    0.0   -2.4    5.1  296.4
   55  6  9 28 18    0.0   -3.1    3.3  299.8
   56  6  9 28 21    0.0   -3.6    2.4  298.0
    1  6  9 29  0    0.0   -3.8    1.4  290.5
    2  6  9 29  3    0.0   -3.4    0.0  287.5
    3  6  9 29  6    0.0   -4.1   -0.7  286.1
    4  6  9 29  9    0.0   -3.4   -0.6  284.7
    5  6  9 29 12    0.0   -4.6   -2.0  290.1
    6  6  9 29 15    0.0   -4.2   -2.2  297.9
    7  6  9 29 18    0.0   -4.4   -2.4  301.9
    8  6  9 29 21    0.0   -4.6   -2.4  299.7
    9  6  9 30  0    0.0   -3.8   -2.0  291.4
   10  6  9 30  3    0.0   -3.7   -2.3  288.6
   11  6  9 30  6    0.0   -4.2   -1.9  286.4
   12  6  9 30  9    0.0   -3.4   -1.6  284.8
   13  6  9 30 12    0.0   -3.2   -2.9  291.1
   14  6  9 30 15    0.0   -2.1   -2.1  299.4
   15  6  9 30 18    0.0   -3.5   -1.2  304.0
   16  6  9 30 21    0.0   -4.8   -1.5  302.6
    1  6 10  1  0    0.0   -3.5   -1.5  294.1
    2  6 10  1  3    0.0   -3.6   -2.2  292.1
    3  6 10  1  6    0.0   -3.8   -1.9  290.6
    4  6 10  1  9    0.0   -2.7   -1.4  289.5
    5  6 10  1 12    0.0   -1.5   -3.7  296.3
    6  6 10  1 15    0.0    0.6   -4.0  305.2
    7  6 10  1 18    0.0   -0.6   -3.7  307.8
    8  6 10  1 21    0.0   -1.5   -2.3  304.8
    9  6 10  2  0    0.0   -3.4   -2.8  300.6
   10  6 10  2  3    0.0   -3.7   -4.3  298.8
   11  6 10  2  6    0.5   -3.9   -3.6  295.9
   12  6 10  2  9    0.0   -2.8   -3.8  295.0
   13  6 10  2 12    0.0   -1.9   -3.9  299.1
   14  6 10  2 15    0.0   -1.2   -2.9  306.5
   15  6 10  2 18    0.0   -2.6   -2.5  308.4
   16  6 10  2 21    0.0   -1.5    0.8  302.0
   17  6 10  3  0    0.5   -1.7    0.9  298.5
   18  6 10  3  3    1.2   -1.8    0.4  295.4
   19  6 10  3  6    4.4    0.5    2.4  293.9
   20  6 10  3  9    0.0   -1.8    6.0  292.6
   21  6 10  3 12    1.0   -1.1    2.7  292.8
   22  6 10  3 15    0.0   -2.8    1.2  293.8
   23  6 10  3 18    0.0   -2.7   -0.2  297.5
   24  6 10  3 21    0.0   -2.2   -2.3  299.5
   25  6 10  4  0    0.0   -1.8   -2.6  296.9
   26  6 10  4  3    0.0   -0.4   -2.1  294.0
   27  6 10  4  6    0.0   -1.9   -3.5  293.7
   28  6 10  4  9    0.0   -2.9   -5.0  294.7
   29  6 10  4 12    0.0   -2.4   -6.3  297.8
   30  6 10  4 15    0.0    0.5   -6.6  302.6
   31  6 10  4 18    8.8    3.1    8.1  291.6
   32  6 10  4 21    2.9    2.6   10.0  287.5
   33  6 10  5  0    3.9    0.7    8.6  286.0
   34  6 10  5  3    0.0    2.2    8.4  287.9
   35  6 10  5  6    0.0    0.0    7.4  286.2
   36  6 10  5  9    0.0    1.2    4.1  284.0
   37  6 10  5 12    0.0    2.4    5.3  287.6
   38  6 10  5 15    0.0    2.1    5.8  294.7
   39  6 10  5 18    0.0    0.4    3.4  296.4
   40  6 10  5 21    0.0   -1.4    1.2  295.1
   41  6 10  6  0    0.0   -2.9    0.2  286.5
   42  6 10  6  3    0.0   -3.0   -2.1  284.3
   43  6 10  6  6    0.0   -3.1   -2.8  283.2
   44  6 10  6  9    0.0   -3.4   -2.4  282.5
   45  6 10  6 12    0.0   -3.1   -6.2  289.4
   46  6 10  6 15    0.0   -3.3   -6.1  295.5
   47  6 10  6 18    0.0   -2.9   -4.0  299.0
   48  6 10  6 21    0.0   -3.1   -1.3  297.5
   49  6 10  7  0    0.0   -3.6    1.2  290.4
   50  6 10  7  3    0.0   -2.9   -1.0  287.9
   51  6 10  7  6    0.0   -1.8    0.0  284.2
   52  6 10  7  9    0.0   -1.2    0.8  283.2
   53  6 10  7 12    0.0   -1.6    0.9  292.6
   54  6 10  7 15    0.0   -2.4    2.0  298.6
   55  6 10  7 18    0.0   -1.9    1.8  301.4
   56  6 10  7 21    0.0   -4.0    1.1  299.9
    1  6 10  8  0    0.0   -3.9   -0.5  290.5
    2  6 10  8  3    0.0   -3.1   -0.9  287.9
    3  6 10  8  6    0.0   -2.2   -2.8  286.5
    4  6 10  8  9    0.0   -2.0   -2.9  285.6
    5  6 10  8 12    0.0   -2.3   -4.7  293.4
    6  6 10  8 15    0.0   -2.2   -5.4  299.9
    7  6 10  8 18    0.0   -2.6   -5.9  303.2
    8  6 10  8 21    0.0   -2.5   -5.6  301.8
    9  6 10  9  0    0.0   -2.4   -3.8  293.2
   10  6 10  9  3    0.0   -2.4   -4.1  290.8
   11  6 10  9  6    0.0   -2.1   -3.1  287.6
   12  6 10  9  9    0.0   -1.9   -2.7  286.2
   13  6 10  9 12    0.0   -1.6   -2.6  294.5
   14  6 10  9 15    0.0   -0.5   -3.2  301.8
   15  6 10  9 18    0.0   -2.5   -3.5  306.8
   16  6 10  9 21    0.0   -3.8   -2.8  305.2
   17  6 10 10  0    0.0   -5.1   -2.8  297.5
   18  6 10 10  3    0.0   -3.8   -3.9  294.8
   19  6 10 10  6    0.0   -3.1   -3.1  292.5
   20  6 10 10  9    0.0   -2.3   -2.4  291.9
   21  6 10 10 12    0.5   -1.8   -2.2  294.0
   22  6 10 10 15    4.9   -2.1   -1.9  296.3
   23  6 10 10 18    5.9   -4.2    0.4  300.0
   24  6 10 10 21    1.0   -3.8    0.6  298.0
   25  6 10 11  0    1.0   -3.7    0.2  294.4
   26  6 10 11  3    0.0   -2.8    2.6  293.5
   27  6 10 11  6    0.0   -1.1    2.9  292.3
   28  6 10 11  9    0.0   -0.9    4.0  290.9
   29  6 10 11 12    0.0   -1.1    3.6  294.5
   30  6 10 11 15    0.0   -2.6    1.8  299.6
   31  6 10 11 18    0.0   -1.4    0.5  303.8
   32  6 10 11 21    0.0   -2.8    0.4  302.5
   33  6 10 12  0    0.0   -4.6   -0.7  294.6
   34  6 10 12  3    0.0   -4.4   -0.8  292.5
   35  6 10 12  6    0.0   -4.0   -3.5  291.5
   36  6 10 12  9    0.0   -2.5   -2.6  290.6
   37  6 10 12 12    0.0   -2.2   -4.4  295.1
   38  6 10 12 15    0.0   -1.1   -5.9  302.2
   39  6 10 12 18    0.0   -0.4   -6.6  305.9
   40  6 10 12 21    0.0   -1.3   -3.4  303.8
   41  6 10 13  0    0.0   -3.1   -2.6  297.3
   42  6 10 13  3    0.0   -3.5   -2.8  295.2
   43  6 10 13  6    0.0   -3.9   -3.0  293.7
   44  6 10 13  9    0.0   -3.0   -2.7  292.9
   45  6 10 13 12    0.0   -1.8   -2.6  295.0
   46  6 10 13 15    0.0   -3.6   -4.8  301.2
   47  6 10 13 18    0.0   -2.9   -7.9  307.4
   48  6 10 13 21    0.0   -2.7   -6.7  306.8
   49  6 10 14  0    0.0   -1.6   -4.8  300.5
   50  6 10 14  3    0.0   -3.1   -5.3  298.8
   51  6 10 14  6    2.0   -2.9   -3.9  295.8
   52  6 10 14  9    2.4    4.1    1.4  294.6
   53  6 10 14 12    8.8    2.6   11.9  287.8
   54  6 10 14 15    1.0    0.0    7.3  289.1
   55  6 10 14 18    1.0    0.0    3.4  294.7
   56  6 10 14 21    0.2   -1.0    4.5  293.5
    1  6 10 15  0    0.0   -0.7    4.6  290.5
    2  6 10 15  3    0.0   -1.6    3.9  287.5
    3  6 10 15  6    0.0   -1.6    2.6  285.5
    4  6 10 15  9    0.0   -1.4    3.4  284.6
    5  6 10 15 12    0.0   -1.8    4.5  291.6
    6  6 10 15 15    0.0   -3.8    4.5  297.6
    7  6 10 15 18    0.0   -3.5    3.1  299.9
    8  6 10 15 21    0.0   -4.0    1.9  297.5
    9  6 10 16  0    0.0   -3.4    0.4  289.6
   10  6 10 16  3    0.0   -2.7    0.8  287.3
   11  6 10 16  6    0.0   -3.4    0.0  285.8
   12  6 10 16  9    0.0   -3.2   -0.6  284.2
   13  6 10 16 12    0.0   -3.2   -2.8  292.2
   14  6 10 16 15    0.0   -4.1   -4.1  298.6
   15  6 10 16 18    0.0   -4.9   -3.7  301.3
   16  6 10 16 21    0.0   -5.3   -2.5  299.0
   17  6 10 17  0    0.0   -4.2   -1.8  290.8
   18  6 10 17  3    0.0   -3.9   -1.4  288.6
   19  6 10 17  6    0.0   -3.3   -1.6  286.4
   20  6 10 17  9    0.0   -3.6   -0.4  285.4
   21  6 10 17 12    0.0   -3.4   -2.1  292.6
   22  6 10 17 15    0.0   -3.0   -1.6  297.9
   23  6 10 17 18    0.0   -1.9   -0.7  298.1
   24  6 10 17 21    0.0   -3.3    1.4  297.8
   25  6 10 18  0    0.0   -2.6    1.8  292.3
   26  6 10 18  3    0.0   -3.0    1.6  289.9
   27  6 10 18  6    0.0   -2.6    0.7  289.2
   28  6 10 18  9    0.0   -2.9    1.9  288.5
   29  6 10 18 12    0.0   -3.1    2.1  294.6
   30  6 10 18 15    0.0   -2.6    2.6  300.7
   31  6 10 18 18    0.0   -3.2    2.6  304.0
   32  6 10 18 21    0.0   -4.4    4.0  302.0
   33  6 10 19  0    0.0   -3.9    2.6  294.4
   34  6 10 19  3    0.0   -3.5    1.6  290.9
   35  6 10 19  6    0.0   -3.5    2.1  288.1
   36  6 10 19  9    0.0   -2.6    2.3  286.3
   37  6 10 19 12    0.0   -2.9    2.4  293.0
   38  6 10 19 15    0.0   -3.8    2.3  300.6
   39  6 10 19 18    0.0   -3.9    2.1  303.1
   40  6 10 19 21    0.0   -5.3    1.8  300.9
   41  6 10 20  0    0.0   -4.8    0.6  293.1
   42  6 10 20  3    0.0   -4.5   -0.9  290.5
   43  6 10 20  6    0.0   -4.0   -0.5  288.0
   44  6 10 20  9    0.0   -3.0   -0.3  286.1
   45  6 10 20 12    0.0   -2.6    0.0  292.9
   46  6 10 20 15    0.0   -2.6    0.0  300.0
   47  6 10 20 18    0.0   -2.9   -0.2  303.8
   48  6 10 20 21    0.0   -3.9   -1.0  302.8
   49  6 10 21  0    0.0   -5.5   -1.2  295.5
   50  6 10 21  3    0.0   -3.6   -2.8  293.0
   51  6 10 21  6    0.0   -1.8   -2.9  290.4
   52  6 10 21  9    0.0   -1.4   -2.6  288.8
   53  6 10 21 12    0.0   -1.6   -3.9  296.6
   54  6 10 21 15    0.0   -0.9   -3.1  304.3
   55  6 10 21 18    0.0   -2.2   -3.0  307.6
   56  6 10 21 21    0.0   -3.4   -3.1  306.0
    1  6 10 22  0    0.0   -4.7   -3.1  297.9
    2  6 10 22  3    0.0   -2.9   -3.1  294.5
    3  6 10 22  6    0.0   -2.5   -2.9  292.2
    4  6 10 22  9    0.0   -2.4   -3.6  292.8
    5  6 10 22 12    0.0   -3.0   -5.8  298.9
    6  6 10 22 15    0.0   -3.9   -5.3  306.1
    7  6 10 22 18    0.0   -4.3   -5.1  308.5
    8  6 10 22 21    0.0   -4.2   -5.2  306.3
    9  6 10 23  0    0.0   -4.5   -3.4  298.6
   10  6 10 23  3    0.0   -4.0   -3.1  296.4
   11  6 10 23  6    0.0   -3.8   -2.9  297.5
   12  6 10 23  9    0.0   -3.1   -4.0  296.8
   13  6 10 23 12    0.0   -2.6   -5.2  301.1
   14  6 10 23 15    0.0   -2.1   -5.9  305.0
   15  6 10 23 18    0.0   -2.2   -5.0  306.1
   16  6 10 23 21    0.0   -2.8   -4.3  306.6
   17  6 10 24  0    0.0   -3.8   -3.0  300.9
   18  6 10 24  3    0.0   -2.3   -4.6  299.0
   19  6 10 24  6    0.0   -1.4   -5.5  297.4
   20  6 10 24  9    0.0   -1.7   -4.9  295.8
   21  6 10 24 12    0.0   -1.3   -8.1  300.5
   22  6 10 24 15    0.0   -0.8   -8.8  306.5
   23  6 10 24 18    0.0    0.0   -9.3  309.7
   24  6 10 24 21    0.0   -0.1   -6.8  308.0
   25  6 10 25  0    0.0   -0.2   -5.1  301.7
   26  6 10 25  3    0.0    0.0   -3.7  299.6
   27  6 10 25  6    0.0    0.9   -0.9  297.1
   28  6 10 25  9    0.5    2.1    1.9  296.0
   29  6 10 25 12    1.5    3.5    4.1  294.2
   30  6 10 25 15    0.5    2.6    6.4  296.3
   31  6 10 25 18    1.0    0.9    8.6  300.8
   32  6 10 25 21    0.0   -0.4    5.4  296.1
   33  6 10 26  0    0.5   -2.7    7.4  294.5
   34  6 10 26  3    0.0   -2.6    6.1  292.5
   35  6 10 26  6    0.0   -2.9    6.2  291.2
   36  6 10 26  9    0.0   -3.5    6.2  289.4
   37  6 10 26 12    0.0   -4.0    4.4  291.6
   38  6 10 26 15    0.0   -4.0    2.4  297.7
   39  6 10 26 18    0.0   -4.0    0.1  301.9
   40  6 10 26 21    0.0   -3.4   -1.1  299.0
   41  6 10 27  0    0.0   -4.9   -0.3  296.9
   42  6 10 27  3    0.0   -4.9   -2.8  295.5
   43  6 10 27  6    0.0   -3.0   -2.1  293.4
   44  6 10 27  9    0.0   -2.9   -1.8  292.9
   45  6 10 27 12    1.0   -1.9    0.6  292.2
   46  6 10 27 15    0.5   -2.1    1.3  294.0
   47  6 10 27 18    0.0   -3.7    3.1  297.0
   48  6 10 27 21    0.0   -4.8    2.6  297.2
   49  6 10 28  0    0.0   -3.0    2.0  291.2
   50  6 10 28  3    0.0   -2.9    2.6  289.6
   51  6 10 28  6    0.0   -2.9    1.9  289.0
   52  6 10 28  9    0.0   -3.4    1.7  288.8
   53  6 10 28 12    2.0   -2.7    1.9  289.1
   54  6 10 28 15    2.4   -4.0    0.9  289.5
   55  6 10 28 18    3.9   -2.4    1.3  291.6
   56  6 10 28 21    2.9   -0.4    3.1  290.0
    1  6 10 29  0    4.9   -0.2    2.7  290.4
    2  6 10 29  3    1.0    1.0    3.6  290.1
    3  6 10 29  6    8.8    1.4    3.8  291.1
    4  6 10 29  9    7.3    0.9    5.4  290.9
    5  6 10 29 12   17.6    2.7    6.4  291.5
    6  6 10 29 15    3.4    1.2    8.1  290.5
    7  6 10 29 18    2.9    0.2    7.9  298.1
    8  6 10 29 21    0.0   -2.7    4.3  298.0
    9  6 10 30  0    0.0   -0.7    3.9  291.9
   10  6 10 30  3    0.0   -0.6    3.6  289.6
   11  6 10 30  6    0.0   -0.8    2.3  287.5
   12  6 10 30  9    0.0   -2.2    2.1  286.2
   13  6 10 30 12    0.0   -3.4   -0.2  293.6
   14  6 10 30 15    0.0   -2.8    0.9  299.4
   15  6 10 30 18    0.0   -1.7    0.8  303.2
   16  6 10 30 21    0.0   -3.3    1.8  302.0
   17  6 10 31  0    0.0   -5.2    2.8  294.6
   18  6 10 31  3    0.0   -1.9    4.4  294.3
   19  6 10 31  6    0.0   -1.2    5.7  292.2
   20  6 10 31  9    0.0   -1.4    4.6  289.3
   21  6 10 31 12    0.0   -1.6    6.2  294.0
   22  6 10 31 15    0.0   -4.4    5.1  299.5
   23  6 10 31 18    0.0   -3.4    4.1  301.5
   24  6 10 31 21    0.0   -2.9    5.5  299.9
    1  6 11  1  0    0.0   -1.4    6.6  293.4
    2  6 11  1  3    0.0   -2.1    3.7  292.7
    3  6 11  1  6    0.0   -0.4    2.6  290.3
    4  6 11  1  9    0.0   -0.9    2.5  287.1
    5  6 11  1 12    0.0   -2.8    3.2  295.2
    6  6 11  1 15    0.0   -3.9    1.5  301.5
    7  6 11  1 18    0.0   -4.2   -0.2  303.6
    8  6 11  1 21    0.0   -5.8   -0.2  301.6
    9  6 11  2  0    0.0   -5.1    0.4  293.8
   10  6 11  2  3    0.0   -4.2   -0.9  291.1
   11  6 11  2  6    0.0   -3.6   -2.5  289.7
   12  6 11  2  9    0.0   -2.7   -1.9  288.6
   13  6 11  2 12    0.0   -2.6   -3.4  296.4
   14  6 11  2 15    0.0   -1.3   -2.2  302.9
   15  6 11  2 18    0.0   -2.3   -2.1  306.0
   16  6 11  2 21    0.0   -3.0   -0.4  300.1
   17  6 11  3  0    0.0   -4.2   -2.0  299.1
   18  6 11  3  3    0.0   -1.2   -0.9  296.0
   19  6 11  3  6    0.0   -3.1    3.8  293.4
   20  6 11  3  9    0.0   -3.6    5.9  290.6
   21  6 11  3 12    1.1   -3.7    4.0  289.7
   22  6 11  3 15    0.0   -4.5    4.3  293.8
   23  6 11  3 18    0.0   -4.0    2.7  298.9
   24  6 11  3 21    0.0   -5.0    2.3  298.1
   25  6 11  4  0    0.0   -3.4    2.6  292.1
   26  6 11  4  3    0.0   -4.6    1.4  290.3
   27  6 11  4  6    0.0   -3.8    0.6  289.5
   28  6 11  4  9    0.0   -4.9    1.2  289.5
   29  6 11  4 12    0.0   -5.7   -1.1  293.9
   30  6 11  4 15    0.0   -5.0   -1.5  301.0
   31  6 11  4 18    0.0   -5.8   -2.2  303.1
   32  6 11  4 21    0.0   -5.6   -1.7  301.8
   33  6 11  5  0    0.0   -5.4   -0.3  295.5
   34  6 11  5  3    0.0   -4.8   -0.9  293.2
   35  6 11  5  6    0.0   -4.4   -1.2  293.1
   36  6 11  5  9    0.0   -3.9   -0.8  292.4
   37  6 11  5 12    1.0   -2.2   -1.4  291.5
   38  6 11  5 15    2.7   -3.1    0.0  291.2
   39  6 11  5 18    7.8    0.8    2.0  291.9
   40  6 11  5 21    2.9   -0.6    4.0  291.2
   41  6 11  6  0    2.9    1.2    4.0  290.1
   42  6 11  6  3    0.0    1.2    3.7  289.5
   43  6 11  6  6    0.0    1.4    5.4  289.2
   44  6 11  6  9    0.0    1.1    4.8  288.1
   45  6 11  6 12    0.0    1.8    8.5  293.1
   46  6 11  6 15    0.0    1.4    7.8  297.9
   47  6 11  6 18    0.0    0.4    6.3  300.0
   48  6 11  6 21    0.0   -0.9    6.2  297.9
   49  6 11  7  0    0.0   -2.1    4.4  290.4
   50  6 11  7  3    0.0   -2.4    4.2  287.8
   51  6 11  7  6    0.0   -2.5    3.3  285.7
   52  6 11  7  9    0.0   -2.0    3.4  284.1
   53  6 11  7 12    0.0   -3.4    2.4  290.1
   54  6 11  7 15    0.0   -3.8    1.6  294.8
   55  6 11  7 18    0.0   -3.3    2.4  297.2
   56  6 11  7 21    0.0   -4.1    3.1  295.9
    1  6 11  8  0    0.0   -3.2    1.9  288.8
    2  6 11  8  3    0.0   -2.7    1.4  286.6
    3  6 11  8  6    0.0   -3.6    0.6  287.4
    4  6 11  8  9    0.0   -3.7    0.4  286.8
    5  6 11  8 12    0.0   -3.9   -1.1  292.3
    6  6 11  8 15    0.0   -3.4   -1.7  297.8
    7  6 11  8 18    0.0   -4.4   -2.1  300.4
    8  6 11  8 21    0.0   -4.5   -0.6  298.8
    9  6 11  9  0    0.0   -4.9    0.4  291.4
   10  6 11  9  3    0.0   -3.7    0.0  288.4
   11  6 11  9  6    0.0   -3.6   -1.2  289.1
   12  6 11  9  9    0.0   -1.7   -1.1  288.9
   13  6 11  9 12    0.0   -1.9    0.5  292.2
   14  6 11  9 15    0.0   -1.4    1.9  296.2
   15  6 11  9 18    0.0   -3.0    1.0  301.2
   16  6 11  9 21    0.0   -4.4    1.2  300.1
   17  6 11 10  0    0.0   -4.1   -0.6  292.4
   18  6 11 10  3    0.0   -2.5   -1.7  289.9
   19  6 11 10  6    0.0   -1.9   -2.1  288.0
   20  6 11 10  9    0.0   -0.5   -1.6  285.8
   21  6 11 10 12    0.0   -0.3   -1.0  297.3
   22  6 11 10 15    0.0   -0.6    0.3  304.5
   23  6 11 10 18    0.0   -1.7    0.4  304.9
   24  6 11 10 21    0.0   -3.3    1.1  303.9
   25  6 11 11  0    0.0   -4.9   -0.4  295.9
   26  6 11 11  3    0.0   -3.1   -2.0  292.5
   27  6 11 11  6    0.0   -1.8   -3.1  291.1
   28  6 11 11  9    0.0   -0.9   -2.5  289.7
   29  6 11 11 12    0.0   -0.3   -3.1  298.4
   30  6 11 11 15    0.0   -0.6   -2.7  303.5
   31  6 11 11 18    0.0   -2.2   -3.6  306.2
   32  6 11 11 21    0.0   -3.1   -3.9  304.9
   33  6 11 12  0    0.0   -3.3   -3.8  297.1
   34  6 11 12  3    0.0   -2.6   -3.6  293.9
   35  6 11 12  6    0.0   -2.9   -4.1  291.9
   36  6 11 12  9    0.0   -2.8   -3.6  290.8
   37  6 11 12 12    0.0   -2.9   -7.6  298.9
   38  6 11 12 15    0.0   -2.1   -7.1  304.5
   39  6 11 12 18    0.0   -2.5   -7.9  307.2
   40  6 11 12 21    0.0   -3.4   -6.9  305.8
   41  6 11 13  0    0.0   -3.7   -4.5  298.3
   42  6 11 13  3    0.0   -3.9   -4.1  295.7
   43  6 11 13  6    0.0   -4.4   -4.4  294.1
   44  6 11 13  9    0.0   -3.6   -4.4  293.6
   45  6 11 13 12    0.0   -3.0   -7.5  300.7
   46  6 11 13 15    0.0   -2.0   -7.7  306.5
   47  6 11 13 18    0.0   -2.3   -8.2  308.8
   48  6 11 13 21    0.0   -2.9   -7.9  307.1
   49  6 11 14  0    0.0   -3.0   -5.8  300.2
   50  6 11 14  3    0.0   -2.5   -5.2  297.5
   51  6 11 14  6    0.0   -4.0   -6.1  295.8
   52  6 11 14  9    0.0   -2.5   -5.4  294.6
   53  6 11 14 12    0.0   -1.7   -7.9  301.4
   54  6 11 14 15    0.0   -0.4   -7.8  308.0
   55  6 11 14 18    0.0   -1.3   -7.7  310.6
   56  6 11 14 21    0.0   -2.0   -6.9  309.1
    1  6 11 15  0    0.0   -1.8   -5.6  302.6
    2  6 11 15  3    0.0   -2.7   -5.3  300.2
    3  6 11 15  6    0.0   -4.2   -5.6  298.4
    4  6 11 15  9    0.0   -3.1   -5.5  296.6
    5  6 11 15 12    0.0   -1.0   -6.5  302.5
    6  6 11 15 15    0.0    0.5   -6.8  309.1
    7  6 11 15 18    0.0   -1.0   -5.8  310.4
    8  6 11 15 21    0.0   -2.1   -4.5  308.6
    9  6 11 16  0    1.0    2.3    0.3  299.7
   10  6 11 16  3    1.0    0.7    5.7  295.0
   11  6 11 16  6    1.0   -1.9    4.0  293.5
   12  6 11 16  9    0.5   -1.9    5.5  292.6
   13  6 11 16 12    2.4   -1.2    5.9  292.1
   14  6 11 16 15    2.9   -0.9    6.5  291.0
   15  6 11 16 18    5.0   -1.2    5.0  291.1
   16  6 11 16 21    2.0   -1.6    4.6  291.8
   17  6 11 17  0    2.9   -2.7    3.1  291.2
   18  6 11 17  3    2.0   -2.0    3.9  290.6
   19  6 11 17  6    6.8   -2.2    4.8  289.6
   20  6 11 17  9   17.6   -2.1    6.6  288.1
   21  6 11 17 12   20.5   -0.7    5.5  287.9
   22  6 11 17 15    0.0   -3.5    6.0  289.1
   23  6 11 17 18    0.0   -4.6    4.5  295.9
   24  6 11 17 21    0.0   -5.9    4.8  294.5
   25  6 11 18  0    0.0   -3.4    3.7  289.0
   26  6 11 18  3    0.0   -3.4    3.1  287.9
   27  6 11 18  6    0.0   -3.9    2.9  285.9
   28  6 11 18  9    0.0   -2.8    3.6  284.7
   29  6 11 18 12    0.0   -3.6    4.8  285.9
   30  6 11 18 15    0.0   -2.6    3.2  287.8
   31  6 11 18 18    0.0   -4.7    4.1  296.0
   32  6 11 18 21    0.0   -3.0    5.4  296.5
   33  6 11 19  0    0.0   -0.6    4.6  289.6
   34  6 11 19  3    0.0    0.0    4.1  288.8
   35  6 11 19  6    0.0    0.0    3.2  287.8
   36  6 11 19  9    0.0    0.0    3.2  285.0
   37  6 11 19 12    0.0   -1.2    2.4  292.7
   38  6 11 19 15    0.0   -1.0    2.1  298.3
   39  6 11 19 18    0.0   -1.5    1.9  300.9
   40  6 11 19 21    0.0   -3.4    1.2  299.9
   41  6 11 20  0    0.0   -4.6    0.0  291.8
   42  6 11 20  3    0.0   -3.6   -1.4  288.5
   43  6 11 20  6    0.0   -3.9   -2.0  287.1
   44  6 11 20  9    0.0   -2.3   -2.1  285.9
   45  6 11 20 12    0.0   -2.3   -4.1  294.0
   46  6 11 20 15    0.0   -1.5   -3.9  300.0
   47  6 11 20 18    0.0   -0.9   -4.7  303.2
   48  6 11 20 21    0.0   -1.4   -4.4  302.0
   49  6 11 21  0    0.0   -2.6   -3.1  294.0
   50  6 11 21  3    0.0   -2.2   -3.4  291.1
   51  6 11 21  6    0.0   -2.3   -3.2  289.3
   52  6 11 21  9    0.0   -2.1   -2.0  287.6
   53  6 11 21 12    0.0   -0.1   -3.0  297.2
   54  6 11 21 15    0.0    2.1   -1.8  303.5
   55  6 11 21 18    0.0    1.1    0.4  307.5
   56  6 11 21 21    0.0   -1.2    0.5  305.6
    1  6 11 22  0    0.0   -3.3   -0.8  298.5
    2  6 11 22  3    0.0   -2.7   -0.2  294.1
    3  6 11 22  6    0.0   -2.4   -0.3  292.1
    4  6 11 22  9    0.0   -2.9    0.6  292.0
    5  6 11 22 12    0.0   -2.2   -0.8  299.9
    6  6 11 22 15    0.0   -0.9   -2.2  306.7
    7  6 11 22 18    0.0   -1.9   -3.0  309.5
    8  6 11 22 21    0.0   -3.2   -2.9  308.6
    9  6 11 23  0    0.0   -4.9   -2.6  301.2
   10  6 11 23  3    0.0   -2.9   -3.4  297.5
   11  6 11 23  6    0.0   -2.2   -3.9  294.9
   12  6 11 23  9    0.0   -1.8   -3.6  294.7
   13  6 11 23 12    0.0   -1.1   -6.9  301.6
   14  6 11 23 15    0.0   -0.9   -6.4  304.2
   15  6 11 23 18    0.0   -1.9   -2.5  306.9
   16  6 11 23 21    0.0   -2.3   -1.5  307.8
   17  6 11 24  0    0.0   -5.9   -2.7  301.2
   18  6 11 24  3    0.0   -2.3   -1.4  297.6
   19  6 11 24  6    0.0   -1.9   -3.1  296.8
   20  6 11 24  9    2.0    0.4    0.9  293.8
   21  6 11 24 12    2.9   -0.4   -0.3  296.0
   22  6 11 24 15    0.0   -1.5   -1.4  303.2
   23  6 11 24 18    0.0   -1.9   -2.1  307.1
   24  6 11 24 21    0.0   -2.2   -2.9  306.2
   25  6 11 25  0    0.0   -2.9   -3.4  299.4
   26  6 11 25  3    0.0   -1.2   -2.6  296.1
   27  6 11 25  6    0.0    0.0   -1.9  293.3
   28  6 11 25  9    0.0   -0.5   -0.8  291.8
   29  6 11 25 12    0.0   -1.5   -1.4  301.4
   30  6 11 25 15    0.0   -3.6   -1.1  307.6
   31  6 11 25 18    0.0   -3.9   -2.3  309.1
   32  6 11 25 21    0.0   -4.3   -1.7  307.3
   33  6 11 26  0    0.0   -5.9   -3.2  301.2
   34  6 11 26  3    0.0   -4.1   -4.3  299.1
   35  6 11 26  6    0.0   -4.1   -4.1  296.8
   36  6 11 26  9    0.0   -2.1   -1.6  295.3
   37  6 11 26 12    0.0   -3.7    1.2  298.1
   38  6 11 26 15    0.5   -3.5   -2.1  305.5
   39  6 11 26 18    2.9   -1.6   -1.2  302.5
   40  6 11 26 21    1.5   -1.8    8.0  294.9
   41  6 11 27  0    2.0   -4.0    5.6  291.5
   42  6 11 27  3    4.9   -2.0    4.9  289.9
   43  6 11 27  6   12.7   -2.4    7.4  287.0
   44  6 11 27  9   10.3   -3.5    6.0  285.1
   45  6 11 27 12   13.7   -2.4    3.9  286.6
   46  6 11 27 15    0.2   -1.4    4.6  287.8
   47  6 11 27 18    0.5    0.1    3.9  293.6
   48  6 11 27 21    0.0    0.1    5.9  293.2
   49  6 11 28  0    0.0   -1.2    6.1  289.0
   50  6 11 28  3    0.0   -0.9    4.4  287.4
   51  6 11 28  6    0.0   -0.1    3.8  287.6
   52  6 11 28  9    0.0   -0.1    4.7  287.2
   53  6 11 28 12    0.0   -1.1    4.1  291.9
   54  6 11 28 15    0.0   -1.2    4.7  297.4
   55  6 11 28 18    0.0   -1.2    4.6  300.5
   56  6 11 28 21    0.0   -2.8    4.1  299.0
    1  6 11 29  0    0.0   -1.7    2.4  291.8
    2  6 11 29  3    0.0   -1.4    2.0  289.4
    3  6 11 29  6    0.0   -1.9    1.1  287.9
    4  6 11 29  9    0.0   -1.4    0.4  286.3
    5  6 11 29 12    0.0   -1.9   -0.6  296.1
    6  6 11 29 15    0.0   -1.9    0.0  301.5
    7  6 11 29 18    0.0   -2.1   -0.6  304.0
    8  6 11 29 21    0.0   -3.3   -0.5  303.1
    9  6 11 30  0    0.0   -3.9    0.0  294.9
   10  6 11 30  3    0.0   -3.7   -1.2  291.5
   11  6 11 30  6    0.0   -2.6   -3.2  290.2
   12  6 11 30  9    0.0   -2.1   -2.5  289.1
   13  6 11 30 12    0.0   -2.9   -4.0  298.1
   14  6 11 30 15    0.0   -3.1   -4.4  304.4
   15  6 11 30 18    0.0   -2.4   -4.8  307.3
   16  6 11 30 21    0.0   -3.6   -4.6  306.6
    1  6 12  1  0    0.0   -3.6   -3.9  298.5
    2  6 12  1  3    0.0   -3.3   -3.6  295.9
    3  6 12  1  6    0.0   -3.9   -4.1  294.4
    4  6 12  1  9    0.0   -2.6   -3.6  293.0
    5  6 12  1 12    0.0   -2.5   -5.0  300.7
    6  6 12  1 15    0.0   -1.0   -5.5  306.6
    7  6 12  1 18    0.0   -1.0   -7.1  311.2
    8  6 12  1 21    0.0   -1.2   -6.4  310.4
    9  6 12  2  0    0.0    0.0   -4.8  301.5
   10  6 12  2  3    0.0    0.2   -3.3  297.0
   11  6 12  2  6    0.0   -2.5   -2.9  296.8
   12  6 12  2  9    0.0   -1.4   -1.9  296.1
   13  6 12  2 12    2.0   -1.0   -0.9  301.4
   14  6 12  2 15    2.4    1.7    1.6  303.8
   15  6 12  2 18    6.8   -0.9    2.9  304.1
   16  6 12  2 21    1.0   -1.8    4.8  303.5
   17  6 12  3  0    2.9   -2.0    4.8  295.8
   18  6 12  3  3    2.0   -0.5    3.9  293.6
   19  6 12  3  6    7.8   -0.2    3.6  292.3
   20  6 12  3  9    1.0   -0.6    3.6  292.1
   21  6 12  3 12    2.0   -0.9    4.8  291.0
   22  6 12  3 15    2.0   -1.8    2.4  291.8
   23  6 12  3 18    2.0   -3.2    2.8  301.0
   24  6 12  3 21    0.0   -4.2    2.4  301.0
   25  6 12  4  0    0.0   -4.2    0.8  293.6
   26  6 12  4  3    0.0   -2.1    1.6  291.2
   27  6 12  4  6    0.0   -2.5    1.0  289.8
   28  6 12  4  9    0.0   -2.3    1.6  289.2
   29  6 12  4 12    0.0   -2.6    0.1  295.4
   30  6 12  4 15    0.0   -2.3   -1.4  303.2
   31  6 12  4 18    0.0   -2.1   -1.1  305.5
   32  6 12  4 21    0.0   -2.9    0.0  304.7
   33  6 12  5  0    0.0   -5.4    1.4  300.1
   34  6 12  5  3    0.0   -5.8    0.1  297.9
   35  6 12  5  6    0.0   -5.2   -1.1  296.9
   36  6 12  5  9    0.0   -3.2   -0.6  295.9
   37  6 12  5 12    0.0   -2.5    1.2  300.0
   38  6 12  5 15    0.0   -1.1    1.2  304.4
   39  6 12  5 18    0.0   -2.4    1.8  305.5
   40  6 12  5 21    0.0   -2.9    1.5  303.1
   41  6 12  6  0    0.0   -4.4    3.3  298.1
   42  6 12  6  3    0.0   -3.6    2.1  293.6
   43  6 12  6  6    0.0   -2.8    0.8  292.1
   44  6 12  6  9    0.0   -1.9    0.9  291.2
   45  6 12  6 12    0.0   -1.9    0.7  298.4
   46  6 12  6 15    0.0   -1.9    1.1  305.3
   47  6 12  6 18    0.0   -2.4    1.8  307.5
   48  6 12  6 21    0.0   -4.6    2.2  306.2
   49  6 12  7  0    0.0   -5.9    1.6  299.6
   50  6 12  7  3    0.0   -4.1    1.0  296.6
   51  6 12  7  6    0.0   -4.7   -0.2  294.5
   52  6 12  7  9    0.0   -3.5   -0.3  292.9
   53  6 12  7 12    0.0   -3.0   -0.2  299.8
   54  6 12  7 15    0.0   -2.8   -1.7  305.8
   55  6 12  7 18    0.0   -1.5   -1.8  307.5
   56  6 12  7 21    0.0   -2.2    0.0  303.9
    1  6 12  8  0    0.0   -4.6   -1.8  300.2
    2  6 12  8  3    0.0   -2.9   -2.7  296.8
    3  6 12  8  6    0.0   -2.4   -2.6  294.3
    4  6 12  8  9    0.0   -2.0   -2.1  293.1
    5  6 12  8 12    0.0   -2.1   -2.4  300.4
    6  6 12  8 15    0.0   -1.6   -0.4  306.9
    7  6 12  8 18    0.0   -1.6    0.9  308.5
    8  6 12  8 21    0.0   -2.1    2.9  304.2
    9  6 12  9  0    0.0   -3.4    2.2  300.0
   10  6 12  9  3    0.0   -2.0    0.8  294.7
   11  6 12  9  6    0.0   -0.3    2.4  295.9
   12  6 12  9  9    0.0    0.0    2.4  294.9
   13  6 12  9 12    0.0   -1.2    3.8  298.9
   14  6 12  9 15    0.0   -1.2    2.7  305.1
   15  6 12  9 18    0.0   -1.6    2.1  308.0
   16  6 12  9 21    0.0   -3.0    2.6  306.5
   17  6 12 10  0    0.0   -4.5    1.5  299.7
   18  6 12 10  3    0.0   -3.9    0.1  295.6
   19  6 12 10  6    0.0   -2.6   -0.8  292.9
   20  6 12 10  9    0.0   -1.4   -1.2  290.6
   21  6 12 10 12    0.0   -0.2   -1.0  301.5
   22  6 12 10 15    0.0    0.8   -0.5  309.7
   23  6 12 10 18    0.0   -2.6   -0.1  309.9
   24  6 12 10 21    0.0   -4.6    0.0  308.9
   25  6 12 11  0    0.0   -5.7   -0.1  301.4
   26  6 12 11  3    0.0   -4.2   -1.6  298.3
   27  6 12 11  6    0.0   -2.6   -3.0  295.4
   28  6 12 11  9    0.0   -1.8   -2.1  293.6
   29  6 12 11 12    0.0    0.0   -2.8  303.1
   30  6 12 11 15    0.0   -1.8   -2.2  308.3
   31  6 12 11 18    0.0   -3.5   -2.8  310.7
   32  6 12 11 21    0.0   -3.4   -2.1  309.5
   33  6 12 12  0    0.0   -4.2   -1.3  302.0
   34  6 12 12  3    0.0   -2.9   -3.3  298.5
   35  6 12 12  6    0.0   -1.5   -2.0  295.4
   36  6 12 12  9    0.0   -1.5   -1.1  293.7
   37  6 12 12 12    0.0    0.0   -2.1  301.4
   38  6 12 12 15    0.0    1.5   -1.4  303.9
   39  6 12 12 18    0.0    0.9   -1.8  307.0
   40  6 12 12 21    0.0    0.0   -0.1  308.0
   41  6 12 13  0    0.0   -1.0   -0.4  297.5
   42  6 12 13  3    0.0   -0.9   -1.2  294.6
   43  6 12 13  6    0.0    0.3   -0.4  296.4
   44  6 12 13  9    0.0   -0.1    0.7  296.4
   45  6 12 13 12    0.0   -2.4    0.0  302.2
   46  6 12 13 15    0.0   -2.8   -1.9  308.5
   47  6 12 13 18    0.0   -1.7   -2.2  309.9
   48  6 12 13 21    0.0   -1.7   -1.5  309.5
   49  6 12 14  0    0.0   -2.7   -1.2  303.6
   50  6 12 14  3    0.0   -2.0   -4.0  301.8
   51  6 12 14  6    0.0    0.1   -0.7  294.4
   52  6 12 14  9    0.0    1.1    0.9  293.9
   53  6 12 14 12    1.0    0.6    3.9  298.6
   54  6 12 14 15    0.0    1.5    4.0  305.2
   55  6 12 14 18    0.0    2.2    3.4  307.0
   56  6 12 14 21    0.0    1.2    4.4  305.9
    1  6 12 15  0    0.0   -0.8    4.4  298.3
    2  6 12 15  3    0.0   -2.6    3.7  295.3
    3  6 12 15  6    0.0   -2.4    2.0  292.8
    4  6 12 15  9    0.0   -1.8    1.4  290.7
    5  6 12 15 12    0.0   -3.1   -0.2  299.6
    6  6 12 15 15    0.0   -1.2   -1.9  306.2
    7  6 12 15 18    0.0   -1.7   -3.3  309.5
    8  6 12 15 21    0.0   -2.2   -3.9  308.9
    9  6 12 16  0    0.0   -2.8   -2.3  303.8
   10  6 12 16  3    0.0   -1.6   -3.0  300.0
   11  6 12 16  6    0.0   -2.4   -2.9  298.9
   12  6 12 16  9    0.0   -3.3   -2.7  297.6
   13  6 12 16 12    0.0   -5.0   -6.0  304.5
   14  6 12 16 15    0.0   -1.2   -8.4  310.3
   15  6 12 16 18    0.0    1.1   -9.4  311.1
   16  6 12 16 21    0.0    0.5   -4.9  309.8
   17  6 12 17  0    0.0    1.2   -5.1  307.0
   18  6 12 17  3    1.5    0.5   -2.6  300.2
   19  6 12 17  6    5.9   -2.0   -1.7  298.9
   20  6 12 17  9    4.9   -1.8   -1.5  298.3
   21  6 12 17 12    4.9   -1.9   -3.2  301.2
   22  6 12 17 15    4.9   -0.7   -1.7  304.1
   23  6 12 17 18   14.6   -4.1    1.3  300.5
   24  6 12 17 21    1.5   -4.9    2.6  298.8
   25  6 12 18  0    2.0   -3.9    2.9  296.0
   26  6 12 18  3    0.0   -4.9    1.1  293.6
   27  6 12 18  6    0.5   -3.1    0.0  291.9
   28  6 12 18  9    0.7   -2.0    0.0  291.3
   29  6 12 18 12    2.0   -4.0    0.6  294.6
   30  6 12 18 15    5.4   -2.9    1.7  295.0
   31  6 12 18 18    6.8   -1.3    0.3  299.5
   32  6 12 18 21    0.0   -3.2   -0.8  304.0
   33  6 12 19  0    0.0   -2.1   -0.4  298.1
   34  6 12 19  3    0.0   -2.4    0.6  296.3
   35  6 12 19  6    2.0   -2.7   -0.3  295.3
   36  6 12 19  9    2.2   -2.6   -1.1  295.8
   37  6 12 19 12    4.4   -2.6   -2.9  299.9
   38  6 12 19 15    3.9    0.1   -2.3  302.8
   39  6 12 19 18    8.3   -1.9   -0.9  304.6
   40  6 12 19 21    1.0   -3.1   -1.4  305.9
   41  6 12 20  0    3.9   -4.4   -1.4  298.9
   42  6 12 20  3    2.9   -2.9   -1.1  298.0
   43  6 12 20  6    5.9   -3.0   -3.7  297.8
   44  6 12 20  9    2.4    2.4    5.7  297.4
   45  6 12 20 12    2.9    1.5    9.6  292.8
   46  6 12 20 15    0.0    1.0    9.7  300.0
   47  6 12 20 18    0.0    1.6    6.6  301.5
   48  6 12 20 21    0.0    0.5    5.8  300.0
   49  6 12 21  0    0.0    0.0    3.6  292.4
   50  6 12 21  3    0.0   -2.4    1.8  289.0
   51  6 12 21  6    0.0   -1.2   -1.4  286.6
   52  6 12 21  9    0.0   -1.0   -2.1  286.1
   53  6 12 21 12    0.0   -1.0   -3.1  296.3
   54  6 12 21 15    0.0   -0.8   -2.4  302.5
   55  6 12 21 18    0.0   -1.8   -1.7  306.5
   56  6 12 21 21    0.0   -3.0   -1.5  306.3
    1  6 12 22  0    0.0   -3.4   -1.1  297.4
    2  6 12 22  3    0.0   -3.3   -1.6  294.1
    3  6 12 22  6    0.0   -3.1   -2.9  293.0
    4  6 12 22  9    0.0   -1.9   -2.0  291.8
    5  6 12 22 12    0.0   -1.9   -2.8  299.9
    6  6 12 22 15    0.0   -0.8   -2.1  305.9
    7  6 12 22 18    0.0   -0.7   -2.1  309.0
    8  6 12 22 21    0.0   -2.0   -2.4  308.9
    9  6 12 23  0    0.0   -3.1   -2.7  301.9
   10  6 12 23  3    0.0   -2.6   -3.6  298.8
   11  6 12 23  6    0.0   -1.5   -3.4  296.0
   12  6 12 23  9    0.0   -1.6   -2.6  295.1
   13  6 12 23 12    0.0   -0.9   -4.3  303.3
   14  6 12 23 15    0.0   -1.1   -4.4  309.6
   15  6 12 23 18    0.0   -0.4   -4.4  312.3
   16  6 12 23 21    0.0   -1.0   -2.1  311.8
   17  6 12 24  0    2.0   -5.3   -2.5  299.3
   18  6 12 24  3    1.5   -2.1   -5.3  299.2
   19  6 12 24  6    2.0    2.2   -2.4  298.6
   20  6 12 24  9    4.4   -3.4   10.1  293.9
   21  6 12 24 12    3.9   -2.5    7.5  296.5
   22  6 12 24 15    0.0   -2.7    7.1  301.5
   23  6 12 24 18    0.0   -2.6    2.2  304.7
   24  6 12 24 21    0.0   -2.3    2.4  301.3
   25  6 12 25  0    0.0   -2.5    2.2  298.0
   26  6 12 25  3    1.0   -2.5    2.1  295.3
   27  6 12 25  6    2.4   -2.4    3.4  295.1
   28  6 12 25  9    1.0   -0.1    3.9  294.9
   29  6 12 25 12    2.0    0.3    9.1  291.0
   30  6 12 25 15    0.0   -1.5    8.0  296.7
   31  6 12 25 18    0.0   -0.4    7.4  302.3
   32  6 12 25 21    0.0   -1.6    6.9  301.2
   33  6 12 26  0    0.0   -1.2    3.1  293.6
   34  6 12 26  3    0.0    0.0    2.0  289.9
   35  6 12 26  6    0.0    0.0    1.4  287.5
   36  6 12 26  9    0.0   -0.5    0.5  286.0
   37  6 12 26 12    0.0   -2.4    0.3  297.3
   38  6 12 26 15    0.0   -2.9   -0.9  302.9
   39  6 12 26 18    0.0   -2.8   -1.4  306.4
   40  6 12 26 21    0.0   -2.9   -2.3  305.7
   41  6 12 27  0    0.0   -3.2   -2.7  297.7
   42  6 12 27  3    0.0   -1.9   -3.9  294.9
   43  6 12 27  6    0.0   -1.1   -3.2  293.4
   44  6 12 27  9    0.0   -1.9   -2.8  292.3
   45  6 12 27 12    0.0   -2.8   -4.2  300.5
   46  6 12 27 15    0.0   -0.8   -3.6  306.6
   47  6 12 27 18    0.0   -1.6   -2.2  308.8
   48  6 12 27 21    0.0   -2.6    1.2  308.2
   49  6 12 28  0    0.0   -4.8    2.9  301.9
   50  6 12 28  3    0.0   -4.8    0.5  299.0
   51  6 12 28  6    0.0   -3.7   -1.1  296.8
   52  6 12 28  9    0.0   -3.2   -1.1  296.5
   53  6 12 28 12    0.0   -3.4   -3.1  301.2
   54  6 12 28 15    0.0   -2.6   -3.8  308.2
   55  6 12 28 18    0.0   -2.8   -4.2  311.2
   56  6 12 28 21    0.0   -3.2   -3.7  309.5
    1  6 12 29  0    0.0   -5.0   -3.2  303.8
    2  6 12 29  3    0.0   -4.1   -3.8  300.5
    3  6 12 29  6    0.0   -3.1   -3.3  297.5
    4  6 12 29  9    0.0   -2.1   -2.6  295.5
    5  6 12 29 12    0.0   -1.2   -3.7  303.5
    6  6 12 29 15    0.0    0.3   -3.4  309.7
    7  6 12 29 18    0.0   -0.3   -2.7  312.4
    8  6 12 29 21    0.0   -1.4   -2.2  312.2
    9  6 12 30  0    0.0   -2.4   -2.4  305.9
   10  6 12 30  3    0.0   -1.6   -3.1  303.8
   11  6 12 30  6    0.0   -1.6   -3.2  300.5
   12  6 12 30  9    0.0   -1.4   -2.5  298.2
   13  6 12 30 12    0.0   -1.8   -3.6  305.1
   14  6 12 30 15    0.0   -3.3   -2.4  311.0
   15  6 12 30 18    0.0   -6.1   -1.8  312.3
   16  6 12 30 21    0.0   -4.9   -2.1  310.4
   17  6 12 31  0    0.0   -4.3   -1.4  305.0
   18  6 12 31  3    1.0   -2.9   -1.4  299.0
   19  6 12 31  6    1.0   -1.8   -2.2  297.1
   20  6 12 31  9    0.0   -1.6   -1.9  296.8
   21  6 12 31 12    0.0   -0.9   -4.2  304.0
   22  6 12 31 15    0.0   -1.2   -5.8  309.9
   23  6 12 31 18    0.0   -2.4   -6.1  311.7
   24  6 12 31 21    0.0   -3.5   -4.9  311.8
    1  7  1  1  0    0.0   -2.9   -3.9  305.2
    2  7  1  1  3    0.0   -2.1   -4.2  302.3
    3  7  1  1  6    0.0   -2.3   -5.0  301.0
    4  7  1  1  9    0.0   -1.3   -4.1  299.7
    5  7  1  1 12    0.0   -0.4   -6.8  305.8
    6  7  1  1 15    0.0   -0.3   -5.6  311.2
    7  7  1  1 18    0.0   -1.8   -5.5  314.1
    8  7  1  1 21    0.0   -2.5   -4.8  313.1
    9  7  1  2  0    0.0   -3.8   -4.1  306.2
   10  7  1  2  3    0.0   -2.4   -3.1  302.5
   11  7  1  2  6    0.0   -3.4   -2.7  300.6
   12  7  1  2  9    0.2   -0.9   -2.6  297.9
   13  7  1  2 12    1.0    2.0    1.1  303.5
   14  7  1  2 15    2.9    1.1    4.4  303.5
   15  7  1  2 18    3.9   -2.6    0.9  307.6
   16  7  1  2 21    0.0   -3.8    0.2  307.4
   17  7  1  3  0    0.5   -4.6    1.2  301.6
   18  7  1  3  3    2.4   -2.9   -0.1  298.0
   19  7  1  3  6    5.9    1.2    2.7  296.0
   20  7  1  3  9    2.0    0.7    4.4  294.8
   21  7  1  3 12    2.0   -0.8    4.6  297.5
   22  7  1  3 15    0.5    0.5    3.9  303.9
   23  7  1  3 18    2.0   -1.9    1.2  304.9
   24  7  1  3 21    4.4   -0.7    3.2  301.8
   25  7  1  4  0    3.9   -1.6    3.1  298.6
   26  7  1  4  3    0.5   -1.9    2.2  297.8
   27  7  1  4  6    2.0   -1.8    1.6  297.1
   28  7  1  4  9    1.5    1.0    2.8  296.4
   29  7  1  4 12    1.5    0.4    3.1  299.5
   30  7  1  4 15    0.0   -0.1    2.3  306.7
   31  7  1  4 18    0.0    0.2    2.9  308.6
   32  7  1  4 21    0.0   -0.3    3.7  308.0
   33  7  1  5  0    0.0   -3.0    3.2  302.1
   34  7  1  5  3    0.5   -2.0    1.4  297.8
   35  7  1  5  6    0.0   -2.1    1.8  296.8
   36  7  1  5  9    0.0   -0.2    2.4  295.8
   37  7  1  5 12    0.0   -2.8    4.4  301.9
   38  7  1  5 15    0.0   -2.6    4.9  306.1
   39  7  1  5 18    0.0   -3.6    4.4  307.7
   40  7  1  5 21    0.0   -4.6    4.8  306.1
   41  7  1  6  0    0.0   -4.1    3.7  299.0
   42  7  1  6  3    0.0   -4.2    2.8  295.8
   43  7  1  6  6    0.0   -4.4    2.0  293.7
   44  7  1  6  9    0.0   -3.1    1.4  292.1
   45  7  1  6 12    0.0   -3.6    0.6  297.5
   46  7  1  6 15    0.0   -2.2   -0.4  304.3
   47  7  1  6 18    0.0   -2.1   -1.7  308.2
   48  7  1  6 21    0.0   -3.0   -0.8  308.5
   49  7  1  7  0    0.0   -5.1    1.1  301.0
   50  7  1  7  3    0.0   -4.9   -0.2  297.7
   51  7  1  7  6    0.0   -3.7   -1.2  294.2
   52  7  1  7  9    0.0   -3.4   -1.0  295.7
   53  7  1  7 12    0.0   -4.5   -1.9  296.6
   54  7  1  7 15    0.0   -3.2   -1.9  297.8
   55  7  1  7 18    0.0   -3.3    1.0  298.2
   56  7  1  7 21    0.0   -3.7    2.6  301.3
    1  7  1  8  0    0.0   -3.0    2.3  297.8
    2  7  1  8  3    0.0   -5.2    1.4  296.6
    3  7  1  8  6    0.0   -4.6    0.2  295.6
    4  7  1  8  9    0.0   -4.1    0.0  294.0
    5  7  1  8 12    0.0   -4.9   -1.7  299.3
    6  7  1  8 15    0.0   -3.4   -2.1  305.2
    7  7  1  8 18    0.0   -3.1   -1.3  308.6
    8  7  1  8 21    0.0   -3.6   -1.7  308.5
    9  7  1  9  0    0.0   -4.6   -0.6  301.8
   10  7  1  9  3    0.0   -4.1   -1.2  298.5
   11  7  1  9  6    0.0   -3.9   -1.6  296.6
   12  7  1  9  9    0.0   -3.3   -1.3  295.5
   13  7  1  9 12    0.0   -3.1   -3.3  302.3
   14  7  1  9 15    0.0   -2.1   -3.8  308.8
   15  7  1  9 18    0.0   -2.9   -4.1  312.8
   16  7  1  9 21    0.0   -2.4   -2.3  310.2
   17  7  1 10  0    0.0   -4.0   -2.5  306.1
   18  7  1 10  3    0.0   -2.9   -3.7  304.1
   19  7  1 10  6    1.0   -2.0   -3.1  299.5
   20  7  1 10  9    1.0   -1.4   -1.9  298.0
   21  7  1 10 12    1.0   -2.1   -2.1  303.9
   22  7  1 10 15    4.9   -2.8    0.4  305.6
   23  7  1 10 18    5.9   -4.6    2.9  309.2
   24  7  1 10 21    4.4   -3.2    2.5  305.6
   25  7  1 11  0    3.9   -3.9    5.1  301.8
   26  7  1 11  3    1.0    0.3   -0.6  298.0
   27  7  1 11  6    2.0   -2.6    2.0  297.8
   28  7  1 11  9    0.0   -1.4    3.4  296.9
   29  7  1 11 12    0.0   -3.4    5.2  297.4
   30  7  1 11 15    0.0   -3.0    2.9  299.5
   31  7  1 11 18    1.0   -2.4    2.9  299.8
   32  7  1 11 21    0.0   -1.1    3.9  300.9
   33  7  1 12  0    0.0   -0.9    3.6  299.3
   34  7  1 12  3    0.0   -0.1    3.2  297.4
   35  7  1 12  6    0.0    0.4    3.8  296.2
   36  7  1 12  9    0.0    0.5    4.0  295.1
   37  7  1 12 12    0.0   -0.6    4.1  299.7
   38  7  1 12 15    0.0    0.2    3.4  305.4
   39  7  1 12 18    0.0   -0.4    2.6  307.6
   40  7  1 12 21    0.0   -0.6    3.2  307.9
   41  7  1 13  0    0.0   -2.8    2.1  300.6
   42  7  1 13  3    0.0   -2.9    0.9  296.9
   43  7  1 13  6    0.0   -2.4   -1.2  295.2
   44  7  1 13  9    0.0   -0.8   -1.8  293.5
   45  7  1 13 12    0.0   -0.8   -1.9  302.1
   46  7  1 13 15    0.0    2.1    0.3  308.4
   47  7  1 13 18    0.0   -0.9    3.2  310.6
   48  7  1 13 21    0.0   -2.2    7.1  309.4
   49  7  1 14  0    0.0   -2.4    7.8  298.6
   50  7  1 14  3    0.0   -1.9    6.5  295.2
   51  7  1 14  6    0.0   -3.1    5.2  291.9
   52  7  1 14  9    0.0   -2.2    3.8  290.0
   53  7  1 14 12    0.0   -3.1    3.4  292.4
   54  7  1 14 15    0.0   -0.6    2.6  293.0
   55  7  1 14 18    0.0    1.0    1.0  291.8
   56  7  1 14 21    0.0   -1.6    1.4  293.1
    1  7  1 15  0    0.0   -2.4    0.7  290.6
    2  7  1 15  3    0.0   -1.7    0.0  289.0
    3  7  1 15  6    0.0   -2.4    0.4  289.9
    4  7  1 15  9    0.0   -1.9    0.5  290.8
    5  7  1 15 12    0.0   -2.9   -0.2  292.0
    6  7  1 15 15    0.0   -1.6    0.0  300.9
    7  7  1 15 18    0.0   -1.9    1.0  303.8
    8  7  1 15 21    0.0   -2.9    1.5  303.5
    9  7  1 16  0    0.0   -3.4    0.6  297.6
   10  7  1 16  3    0.0   -3.4    0.5  295.1
   11  7  1 16  6    0.0   -3.5    0.7  294.4
   12  7  1 16  9    0.0   -3.6    0.0  293.1
   13  7  1 16 12    0.0   -4.9   -2.2  298.3
   14  7  1 16 15    0.0   -2.7   -4.6  304.8
   15  7  1 16 18    0.0   -1.1   -5.8  303.2
   16  7  1 16 21    0.0   -0.4   -4.8  300.6
   17  7  1 17  0    0.0    0.1   -2.7  295.3
   18  7  1 17  3    0.0    1.9   -2.1  293.4
   19  7  1 17  6    0.0    1.1   -1.4  293.3
   20  7  1 17  9    0.0    0.9   -0.4  292.5
   21  7  1 17 12    0.0    0.0   -1.3  293.5
   22  7  1 17 15    0.0   -1.5   -2.2  296.8
   23  7  1 17 18    0.0   -1.7   -2.1  304.1
   24  7  1 17 21    0.0   -1.2    1.4  299.1
   25  7  1 18  0    0.0   -3.2    2.1  294.8
   26  7  1 18  3    0.0   -1.8   -0.9  294.1
   27  7  1 18  6    0.0   -1.1   -2.1  292.6
   28  7  1 18  9    0.0   -0.4   -2.1  291.8
   29  7  1 18 12    0.0    0.8   -0.7  301.4
   30  7  1 18 15    0.0    1.9    1.3  309.5
   31  7  1 18 18    0.0    0.8    2.1  312.4
   32  7  1 18 21    0.0   -0.7    3.6  311.6
   33  7  1 19  0    0.0   -2.9    2.9  303.2
   34  7  1 19  3    0.0   -3.9   -0.1  299.4
   35  7  1 19  6    0.0   -2.9   -1.4  297.6
   36  7  1 19  9    0.0   -1.6   -1.5  295.6
   37  7  1 19 12    0.5   -1.0    1.7  301.1
   38  7  1 19 15    0.0   -1.1    2.6  307.2
   39  7  1 19 18    0.0    2.1    2.5  304.9
   40  7  1 19 21    0.0   -0.8    3.2  306.6
   41  7  1 20  0    0.0   -0.8    4.4  299.6
   42  7  1 20  3    1.0   -0.5    6.4  294.2
   43  7  1 20  6    1.0   -1.2    4.8  292.4
   44  7  1 20  9    0.0   -1.2    3.1  291.8
   45  7  1 20 12    0.0   -1.8    2.6  296.2
   46  7  1 20 15    0.0   -1.4    1.9  303.6
   47  7  1 20 18    0.0   -2.5    0.2  305.2
   48  7  1 20 21    0.0   -4.3    0.5  305.2
   49  7  1 21  0    0.0   -4.3    0.0  298.7
   50  7  1 21  3    0.0   -3.8   -1.2  296.4
   51  7  1 21  6    0.0   -4.2   -3.3  295.0
   52  7  1 21  9    0.0   -3.2   -2.8  293.1
   53  7  1 21 12    0.0   -4.1   -3.4  297.3
   54  7  1 21 15    0.0   -4.2   -3.2  303.7
   55  7  1 21 18    0.0   -5.5   -2.9  305.9
   56  7  1 21 21    0.0   -5.9   -3.2  305.0
    1  7  1 22  0    0.0   -4.6   -2.6  298.6
    2  7  1 22  3    0.0   -3.9   -3.4  296.5
    3  7  1 22  6    0.0   -4.1   -3.6  294.7
    4  7  1 22  9    0.0   -3.8   -2.6  293.6
    5  7  1 22 12    0.0   -4.4   -4.1  297.8
    6  7  1 22 15    0.0   -3.0   -4.1  305.0
    7  7  1 22 18    0.0   -4.0   -4.6  308.2
    8  7  1 22 21    0.0   -3.6   -4.4  308.0
    9  7  1 23  0    0.0   -4.4   -3.2  302.2
   10  7  1 23  3    0.0   -3.9   -3.7  299.8
   11  7  1 23  6    0.0   -4.4   -3.9  298.1
   12  7  1 23  9    0.0   -2.9   -2.6  297.5
   13  7  1 23 12    0.0   -1.9   -1.3  299.3
   14  7  1 23 15    1.0   -2.9   -1.7  303.7
   15  7  1 23 18    2.0   -3.3   -1.5  307.4
   16  7  1 23 21    1.7   -3.5   -1.7  305.7
   17  7  1 24  0    2.0   -2.9   -0.6  300.8
   18  7  1 24  3    0.5   -2.2    0.0  298.3
   19  7  1 24  6    0.5   -3.8    2.7  297.1
   20  7  1 24  9    3.4   -3.3    2.6  295.9
   21  7  1 24 12    6.8   -4.0    2.6  297.0
   22  7  1 24 15    0.0   -4.8    1.6  303.1
   23  7  1 24 18    4.9   -0.9   -1.0  301.0
   24  7  1 24 21    3.9   -2.9    0.6  299.0
   25  7  1 25  0    5.9   -3.0    0.9  297.2
   26  7  1 25  3    2.9   -2.5   -0.9  296.7
   27  7  1 25  6    3.9   -2.2   -1.9  296.0
   28  7  1 25  9    2.4   -0.9   -1.4  295.4
   29  7  1 25 12    4.9   -1.7    0.4  295.7
   30  7  1 25 15    4.4   -2.6   -0.9  295.3
   31  7  1 25 18    5.9   -2.1   -0.3  298.0
   32  7  1 25 21    0.0   -2.3    0.4  302.0
   33  7  1 26  0    0.0   -2.4    1.2  297.0
   34  7  1 26  3    0.0   -2.1    1.7  295.0
   35  7  1 26  6    0.0   -2.6    1.2  294.2
   36  7  1 26  9    1.0   -1.1    1.4  293.7
   37  7  1 26 12    1.0    0.4    3.7  297.9
   38  7  1 26 15    0.0    0.5    4.0  304.4
   39  7  1 26 18    0.0    1.0    4.2  307.6
   40  7  1 26 21    0.0    0.2    4.3  306.5
   41  7  1 27  0    0.0   -2.1    4.4  299.7
   42  7  1 27  3    0.0   -1.3    3.4  296.8
   43  7  1 27  6    0.0   -1.4    2.5  294.9
   44  7  1 27  9    0.0   -0.8    3.1  293.7
   45  7  1 27 12    0.0   -1.2    4.3  298.0
   46  7  1 27 15    0.0   -1.2    4.5  303.9
   47  7  1 27 18    0.0   -1.3    6.3  304.0
   48  7  1 27 21    0.0    0.8    5.6  297.5
   49  7  1 28  0    1.0    2.6    4.1  293.1
   50  7  1 28  3    0.0   -3.1    0.7  293.8
   51  7  1 28  6    0.0    1.2    3.9  292.0
   52  7  1 28  9    0.0    0.0    2.0  290.6
   53  7  1 28 12    0.0   -2.1    2.2  298.0
   54  7  1 28 15    0.0   -2.5    0.4  303.4
   55  7  1 28 18    0.0   -2.1    0.9  305.0
   56  7  1 28 21    0.0   -2.0    2.1  303.5
    1  7  1 29  0    0.0   -3.6    2.1  298.5
    2  7  1 29  3    0.0   -4.4    0.8  295.1
    3  7  1 29  6    0.0   -2.9    0.0  292.3
    4  7  1 29  9    0.0   -2.5    1.1  291.0
    5  7  1 29 12    0.0   -3.4    1.7  297.3
    6  7  1 29 15    0.0   -3.4    1.9  303.8
    7  7  1 29 18    0.0   -3.0    1.9  305.9
    8  7  1 29 21    0.0   -3.2    2.8  305.2
    9  7  1 30  0    0.0   -4.9    2.9  298.8
   10  7  1 30  3    0.0   -4.4    1.9  296.6
   11  7  1 30  6    0.0   -2.2    1.7  293.4
   12  7  1 30  9    0.0   -1.8    2.0  292.3
   13  7  1 30 12    0.0   -2.0    2.5  297.2
   14  7  1 30 15    0.0   -0.9    3.1  303.8
   15  7  1 30 18    0.0   -1.3    3.1  306.4
   16  7  1 30 21    0.0   -1.9    3.2  305.4
   17  7  1 31  0    0.0   -3.3    2.6  298.3
   18  7  1 31  3    0.0   -2.8    1.5  294.7
   19  7  1 31  6    0.0   -2.8    0.7  292.8
   20  7  1 31  9    0.0   -2.0    1.2  291.7
   21  7  1 31 12    0.0   -1.2    1.4  298.6
   22  7  1 31 15    0.0   -0.2    1.4  307.1
   23  7  1 31 18    0.0   -0.4    1.3  309.1
   24  7  1 31 21    0.0   -0.8    2.0  307.3
    1  7  2  1  0    0.0   -4.0    2.1  299.9
    2  7  2  1  3    0.0   -3.5    0.8  295.9
    3  7  2  1  6    0.0   -2.6   -0.4  293.2
    4  7  2  1  9    0.0   -1.6   -0.7  290.6
    5  7  2  1 12    0.0   -0.9   -0.9  300.8
    6  7  2  1 15    0.0    0.4   -0.8  310.2
    7  7  2  1 18    0.0   -0.4    0.2  312.4
    8  7  2  1 21    0.0   -1.7    0.8  309.8
    9  7  2  2  0    0.0   -4.4    0.4  301.8
   10  7  2  2  3    0.0   -3.8   -0.8  297.9
   11  7  2  2  6    0.0   -2.5   -2.1  295.6
   12  7  2  2  9    0.0   -0.8   -2.4  294.6
   13  7  2  2 12    0.0    0.2   -1.8  301.9
   14  7  2  2 15    0.0    0.2   -1.7  309.6
   15  7  2  2 18    0.0   -1.4   -2.4  311.2
   16  7  2  2 21    0.0   -1.9   -2.2  310.4
   17  7  2  3  0    0.0   -2.8   -2.5  303.0
   18  7  2  3  3    0.0   -1.4   -3.1  300.0
   19  7  2  3  6    0.0   -1.4   -2.4  297.0
   20  7  2  3  9    0.0   -1.5   -2.2  295.6
   21  7  2  3 12    0.0   -1.6   -2.6  302.7
   22  7  2  3 15    0.0   -0.8   -3.8  308.8
   23  7  2  3 18    0.0    0.4   -3.9  307.8
   24  7  2  3 21    0.0    2.6   -4.1  303.9
   25  7  2  4  0    0.0   -1.4   -3.1  300.2
   26  7  2  4  3    0.0   -2.3   -3.4  299.0
   27  7  2  4  6    0.0   -1.4   -2.1  297.1
   28  7  2  4  9    0.0   -1.1   -2.6  295.7
   29  7  2  4 12    0.0    2.8   -1.3  299.9
   30  7  2  4 15    0.0    3.3   -1.6  304.8
   31  7  2  4 18    0.0    5.9    2.1  308.5
   32  7  2  4 21    0.0    1.6    5.3  304.2
   33  7  2  5  0    0.0    1.7    3.4  299.0
   34  7  2  5  3    0.0    3.6    1.2  296.4
   35  7  2  5  6    0.0    1.8    2.2  294.2
   36  7  2  5  9    0.0    3.0    3.2  294.6
   37  7  2  5 12    0.0    2.6    4.8  298.1
   38  7  2  5 15    0.5    1.4    4.8  303.1
   39  7  2  5 18    0.0    2.2    4.2  306.4
   40  7  2  5 21    0.0    2.4    4.4  305.4
   41  7  2  6  0    0.0   -0.8    3.1  299.7
   42  7  2  6  3    0.0   -1.3    1.3  295.1
   43  7  2  6  6    0.0   -0.4    0.0  292.4
   44  7  2  6  9    0.0    1.4    0.0  292.5
   45  7  2  6 12    0.0    2.0    0.9  299.7
   46  7  2  6 15    0.0    3.4    2.9  307.0
   47  7  2  6 18    0.0    3.0    5.0  307.3
   48  7  2  6 21    0.0    0.6    6.0  306.7
   49  7  2  7  0    0.0   -1.8    3.7  299.0
   50  7  2  7  3    0.0   -1.1    1.8  294.6
   51  7  2  7  6    0.0   -1.4    2.3  294.0
   52  7  2  7  9    0.0   -1.9    2.0  291.8
   53  7  2  7 12    0.0   -3.5   -0.4  297.3
   54  7  2  7 15    0.0   -3.1   -1.0  305.0
   55  7  2  7 18    0.0   -2.4   -1.9  308.9
   56  7  2  7 21    0.0   -2.7   -1.3  308.5
    1  7  2  8  0    0.0   -4.2   -0.5  300.3
    2  7  2  8  3    0.0   -3.9   -2.8  297.0
    3  7  2  8  6    0.0   -3.0   -1.4  294.2
    4  7  2  8  9    0.0   -2.4   -0.2  291.4
    5  7  2  8 12    0.0   -3.1   -0.9  297.8
    6  7  2  8 15    0.0   -3.4   -2.4  305.6
    7  7  2  8 18    0.0   -4.3   -3.8  309.2
    8  7  2  8 21    0.0   -4.9   -4.1  308.7
    9  7  2  9  0    0.0   -4.4   -2.4  301.2
   10  7  2  9  3    0.0   -4.6   -2.5  300.7
   11  7  2  9  6    0.0   -4.5   -1.6  298.4
   12  7  2  9  9    0.0   -3.4   -0.3  295.0
   13  7  2  9 12    0.0   -2.1    0.6  300.9
   14  7  2  9 15    0.0   -2.3   -1.9  307.0
   15  7  2  9 18    0.0   -0.3   -0.5  309.5
   16  7  2  9 21    0.0    3.2    6.1  303.5
   17  7  2 10  0    0.0    1.0    6.2  298.3
   18  7  2 10  3    0.0   -0.5    3.5  298.3
   19  7  2 10  6    0.0    0.1    3.6  297.1
   20  7  2 10  9    0.0    0.0    5.3  297.0
   21  7  2 10 12    0.0   -1.1    5.7  297.1
   22  7  2 10 15    0.0   -0.2    3.7  299.5
   23  7  2 10 18    0.0   -0.7    3.9  307.6
   24  7  2 10 21    0.0   -1.7    5.1  306.5
   25  7  2 11  0    0.0   -1.9    4.6  300.2
   26  7  2 11  3    0.0   -1.5    4.0  296.9
   27  7  2 11  6    0.0   -2.4    2.9  294.6
   28  7  2 11  9    0.0   -2.4    2.1  292.5
   29  7  2 11 12    0.0   -3.2    0.9  297.4
   30  7  2 11 15    0.0   -2.4    1.0  303.7
   31  7  2 11 18    0.0   -2.2    1.4  306.6
   32  7  2 11 21    0.0   -4.1    1.8  306.1
   33  7  2 12  0    0.0   -3.9    1.6  299.1
   34  7  2 12  3    0.0   -3.5    0.4  296.2
   35  7  2 12  6    0.0   -4.3   -1.1  294.5
   36  7  2 12  9    0.0   -3.5   -1.2  293.5
   37  7  2 12 12    0.0   -4.5   -2.0  296.4
   38  7  2 12 15    0.0   -2.8   -1.8  301.8
   39  7  2 12 18    0.0   -2.8   -0.4  305.1
   40  7  2 12 21    0.0   -4.2   -0.3  304.7
   41  7  2 13  0    0.0   -3.7    0.0  298.6
   42  7  2 13  3    0.0   -3.5   -0.4  296.5
   43  7  2 13  6    0.0   -2.6   -1.4  294.8
   44  7  2 13  9    0.0   -2.2   -0.9  294.4
   45  7  2 13 12    0.0   -2.9   -2.4  299.4
   46  7  2 13 15    0.0   -1.8   -1.6  306.1
   47  7  2 13 18    0.0   -2.8   -1.8  308.5
   48  7  2 13 21    0.0   -3.1   -1.6  308.0
   49  7  2 14  0    0.0   -4.0   -1.4  301.5
   50  7  2 14  3    0.0   -2.9   -1.8  298.4
   51  7  2 14  6    0.0   -2.7   -1.9  296.4
   52  7  2 14  9    0.0   -2.6   -1.5  295.8
   53  7  2 14 12    0.0   -3.5   -2.1  301.7
   54  7  2 14 15    0.0   -2.6   -2.2  308.5
   55  7  2 14 18    0.0   -1.8    0.3  307.2
   56  7  2 14 21    0.0   -1.9    0.5  306.7
    1  7  2 15  0    0.0   -3.3    0.1  303.2
    2  7  2 15  3    0.0   -2.9   -0.9  302.2
    3  7  2 15  6    2.4   -1.9   -2.0  296.9
    4  7  2 15  9    1.5   -1.8   -2.2  295.7
    5  7  2 15 12    2.0   -1.2   -0.7  298.3
    6  7  2 15 15    0.0   -0.9   -4.3  308.0
    7  7  2 15 18    0.0   -0.8   -5.7  309.4
    8  7  2 15 21    0.0   -1.8   -3.7  308.0
    9  7  2 16  0    0.0   -2.6   -3.6  304.0
   10  7  2 16  3    0.0   -0.9   -5.0  302.9
   11  7  2 16  6    0.0   -2.1   -2.9  300.0
   12  7  2 16  9    0.0   -1.4   -4.0  298.4
   13  7  2 16 12    0.0   -3.0   -3.5  302.0
   14  7  2 16 15    0.0    0.2   -3.8  308.4
   15  7  2 16 18    5.9    1.1    2.3  297.6
   16  7  2 16 21    1.5   -0.6    4.4  296.9
   17  7  2 17  0    2.9    0.5    5.5  294.4
   18  7  2 17  3    0.0    2.6    6.9  291.9
   19  7  2 17  6    1.0    2.6    6.7  291.6
   20  7  2 17  9    0.0    3.6    7.4  291.1
   21  7  2 17 12    0.0    3.8    7.0  289.1
   22  7  2 17 15    0.0    4.3    6.0  295.1
   23  7  2 17 18    0.0    3.1    8.6  299.1
   24  7  2 17 21    0.0    0.7    7.6  297.5
   25  7  2 18  0    0.0   -0.6    3.1  290.6
   26  7  2 18  3    0.0    0.3    1.7  286.9
   27  7  2 18  6    0.0    1.2    0.9  285.5
   28  7  2 18  9    0.0    1.0    1.5  284.2
   29  7  2 18 12    0.0   -1.0    0.4  292.8
   30  7  2 18 15    0.0   -1.0    0.4  300.8
   31  7  2 18 18    0.0   -1.6    0.9  302.0
   32  7  2 18 21    0.0   -2.5    0.6  301.1
   33  7  2 19  0    0.0   -3.0   -0.8  293.1
   34  7  2 19  3    0.0   -2.4   -2.2  290.1
   35  7  2 19  6    0.0   -0.8   -2.8  288.5
   36  7  2 19  9    0.0    0.4   -1.9  286.8
   37  7  2 19 12    0.0   -0.7   -1.4  294.5
   38  7  2 19 15    0.0   -2.4   -1.7  300.5
   39  7  2 19 18    0.0   -3.8   -1.6  304.1
   40  7  2 19 21    0.0   -4.1   -1.4  303.0
   41  7  2 20  0    0.0   -4.1   -0.8  295.2
   42  7  2 20  3    0.0   -3.2   -0.6  291.6
   43  7  2 20  6    0.0   -3.6    0.5  290.0
   44  7  2 20  9    0.0   -2.3    1.4  289.6
   45  7  2 20 12    0.0   -2.1    1.9  295.2
   46  7  2 20 15    0.0   -2.6    1.6  302.0
   47  7  2 20 18    0.0   -3.2    1.2  304.9
   48  7  2 20 21    0.0   -3.9    2.1  303.7
   49  7  2 21  0    0.0   -3.6    2.4  296.6
   50  7  2 21  3    0.0   -3.2    1.9  294.2
   51  7  2 21  6    0.0   -2.2    1.2  292.0
   52  7  2 21  9    0.0   -2.1    1.3  291.4
   53  7  2 21 12    0.0   -2.3   -1.2  295.7
   54  7  2 21 15    0.0   -0.7   -1.4  302.6
   55  7  2 21 18    0.0   -0.2    0.6  307.9
   56  7  2 21 21    0.0   -1.4    2.1  303.8
    1  7  2 22  0    0.0   -2.1    2.9  300.6
    2  7  2 22  3    0.0   -2.7    2.4  298.5
    3  7  2 22  6    0.0   -2.1    0.6  297.0
    4  7  2 22  9    0.0   -1.5   -0.1  296.2
    5  7  2 22 12    0.0   -1.8   -0.5  300.4
    6  7  2 22 15    0.0   -1.9    0.2  307.5
    7  7  2 22 18    0.0   -2.4    0.4  307.4
    8  7  2 22 21    0.0   -2.0    2.3  305.4
    9  7  2 23  0    0.0   -3.2    2.1  302.2
   10  7  2 23  3    0.0   -3.1   -0.9  298.5
   11  7  2 23  6    0.0   -2.1   -1.1  295.7
   12  7  2 23  9    1.5   -1.8    0.0  295.5
   13  7  2 23 12    2.9   -1.3    1.9  297.0
   14  7  2 23 15    3.4   -1.1    1.3  299.0
   15  7  2 23 18    6.8   -0.4    1.8  302.5
   16  7  2 23 21    2.4   -2.4    1.2  303.0
   17  7  2 24  0    2.4   -3.4    0.0  298.5
   18  7  2 24  3    0.0   -1.4    0.0  296.0
   19  7  2 24  6    0.0   -1.1   -0.7  295.1
   20  7  2 24  9    0.0   -0.9   -0.6  294.5
   21  7  2 24 12    0.0   -1.3   -1.4  300.9
   22  7  2 24 15    0.0   -1.1   -1.0  307.6
   23  7  2 24 18    0.0   -1.9   -2.4  309.6
   24  7  2 24 21    0.0   -2.4   -3.4  307.8
   25  7  2 25  0    0.0   -3.9   -3.1  302.8
   26  7  2 25  3    0.0   -2.6   -2.1  300.0
   27  7  2 25  6    0.0   -2.5   -2.3  298.3
   28  7  2 25  9    0.0   -1.6   -1.7  297.5
   29  7  2 25 12    0.0   -1.5   -3.1  303.5
   30  7  2 25 15    0.0   -1.0   -3.6  310.1
   31  7  2 25 18    0.0   -2.1   -4.0  312.0
   32  7  2 25 21    0.0   -3.2   -3.1  308.9
   33  7  2 26  0    0.0   -4.0   -3.2  305.4
   34  7  2 26  3    0.0   -2.6   -4.1  303.6
   35  7  2 26  6    0.0   -4.1   -3.6  301.4
   36  7  2 26  9    0.0   -2.7   -3.0  299.9
   37  7  2 26 12    0.0   -3.6   -3.6  303.5
   38  7  2 26 15    0.0   -3.5   -3.6  310.3
   39  7  2 26 18    0.0   -4.1   -3.9  310.3
   40  7  2 26 21    0.0   -3.1   -1.6  308.6
   41  7  2 27  0    0.0   -4.3   -3.0  305.3
   42  7  2 27  3    0.0   -4.5   -4.2  302.8
   43  7  2 27  6    0.0   -3.3   -3.4  301.3
   44  7  2 27  9    0.0   -2.0   -5.1  300.7
   45  7  2 27 12    0.0   -3.2   -3.5  304.6
   46  7  2 27 15    0.0   -0.8   -2.6  310.4
   47  7  2 27 18    0.0   -3.0    1.1  308.5
   48  7  2 27 21    1.0   -2.1    3.0  300.8
   49  7  2 28  0   14.6   -6.0    6.1  291.3
   50  7  2 28  3    0.0   -1.1    4.3  290.6
   51  7  2 28  6    0.0   -3.0    4.3  290.0
   52  7  2 28  9    3.9   -2.5    2.4  290.0
   53  7  2 28 12   10.7   -1.8    1.7  290.4
   54  7  2 28 15    0.5   -3.5    1.2  292.2
   55  7  2 28 18    0.0    0.0   -0.4  298.2
   56  7  2 28 21    0.0   -2.1    0.0  298.9
    1  7  3  1  0    0.0   -3.8    1.0  296.2
    2  7  3  1  3    0.5   -2.6   -0.5  295.5
    3  7  3  1  6    2.9   -2.4   -1.6  295.9
    4  7  3  1  9    3.9   -1.9   -1.4  296.1
    5  7  3  1 12    5.9    0.3   -1.8  298.8
    6  7  3  1 15    2.9    1.5    0.1  302.5
    7  7  3  1 18   10.7    1.6    5.0  299.9
    8  7  3  1 21    5.9   -1.4    6.6  293.9
    9  7  3  2  0    7.8   -1.5    4.8  293.0
   10  7  3  2  3    0.0   -0.3    5.9  290.0
   11  7  3  2  6    0.0    1.5    4.6  288.1
   12  7  3  2  9    0.0   -1.2    4.4  287.0
   13  7  3  2 12    0.0   -0.5    4.3  287.5
   14  7  3  2 15    0.0   -1.0    3.5  289.5
   15  7  3  2 18    0.0   -1.4    3.0  293.0
   16  7  3  2 21    0.0   -1.9    3.5  292.5
   17  7  3  3  0    0.0   -2.6    2.9  291.2
   18  7  3  3  3    0.0   -2.4    2.5  291.0
   19  7  3  3  6    0.0   -1.9    3.0  290.2
   20  7  3  3  9    0.0   -2.0    3.8  289.5
   21  7  3  3 12    0.0   -1.0    3.0  289.8
   22  7  3  3 15    0.5   -3.1    3.4  289.0
   23  7  3  3 18    2.0   -2.9    3.8  288.2
   24  7  3  3 21    3.4   -3.9    4.8  288.1
   25  7  3  4  0    5.9   -3.6    2.9  288.6
   26  7  3  4  3    4.9   -1.0    2.4  289.1
   27  7  3  4  6    8.8   -0.6    1.9  288.9
   28  7  3  4  9    1.2    0.7    2.9  289.0
   29  7  3  4 12    2.0    1.0    3.1  290.0
   30  7  3  4 15    1.0    0.1    2.5  290.6
   31  7  3  4 18    2.0    0.3    2.2  291.6
   32  7  3  4 21    0.0   -0.8    0.9  294.7
   33  7  3  5  0    0.0   -1.4   -0.3  289.7
   34  7  3  5  3    0.0   -0.2   -1.0  288.0
   35  7  3  5  6    0.0    1.2   -0.6  287.8
   36  7  3  5  9    0.0    0.4   -0.3  286.2
   37  7  3  5 12    0.0   -1.7   -1.3  294.4
   38  7  3  5 15    0.0   -0.8   -1.0  302.4
   39  7  3  5 18    0.0   -0.4   -1.1  305.7
   40  7  3  5 21    0.0   -1.9   -1.2  303.5
   41  7  3  6  0    0.0   -2.6   -1.6  297.0
   42  7  3  6  3    0.0   -2.2   -1.0  295.8
   43  7  3  6  6    0.0   -2.1   -1.4  295.5
   44  7  3  6  9    1.0   -1.8   -0.9  295.3
   45  7  3  6 12    2.9   -1.6   -1.1  295.5
   46  7  3  6 15    2.9   -2.2   -0.9  298.6
   47  7  3  6 18    5.9   -1.4    0.0  302.6
   48  7  3  6 21    2.9   -2.8   -0.5  302.5
   49  7  3  7  0    2.0   -4.2   -0.9  299.0
   50  7  3  7  3    0.5   -4.4   -1.2  298.4
   51  7  3  7  6    2.0   -3.9   -2.4  298.0
   52  7  3  7  9    4.9   -2.4   -2.3  297.4
   53  7  3  7 12    5.9   -4.8   -3.1  298.1
   54  7  3  7 15    5.9   -1.5   -4.5  301.4
   55  7  3  7 18   17.6    0.8   -4.6  301.8
   56  7  3  7 21    4.9   -2.4   -2.5  301.8
    1  7  3  8  0    5.9   -2.5   -2.5  297.9
    2  7  3  8  3    2.4   -2.5   -3.0  297.9
    3  7  3  8  6    5.9   -2.6   -3.8  297.3
    4  7  3  8  9    0.0   -1.6   -3.8  297.2
    5  7  3  8 12    2.0    0.2   -4.4  297.0
    6  7  3  8 15    1.0    2.0   -5.2  304.2
    7  7  3  8 18    3.9    4.4   -1.1  305.7
    8  7  3  8 21    2.9    2.1    2.9  302.9
    9  7  3  9  0    3.9   -1.4    4.9  298.1
   10  7  3  9  3    5.9   -0.9    4.6  296.0
   11  7  3  9  6    7.8   -1.5    4.8  294.0
   12  7  3  9  9    0.0   -0.4    4.4  292.4
   13  7  3  9 12    0.0    0.4    4.9  293.0
   14  7  3  9 15    0.0   -2.6    4.9  299.4
   15  7  3  9 18    0.0   -0.3    5.5  297.1
   16  7  3  9 21    0.0   -0.6    4.2  292.8
   17  7  3 10  0    0.0   -0.8    1.5  292.4
   18  7  3 10  3    0.0   -0.6    1.6  292.7
   19  7  3 10  6    0.0    1.3    1.6  292.0
   20  7  3 10  9    0.0    1.3    2.2  290.1
   21  7  3 10 12    0.0    0.4    2.8  293.1
   22  7  3 10 15    0.0   -1.4    2.1  299.4
   23  7  3 10 18    0.0   -2.4    1.1  300.9
   24  7  3 10 21    0.0   -2.8    0.4  299.5
   25  7  3 11  0    0.0   -2.6    0.4  292.0
   26  7  3 11  3    0.0   -2.1   -0.9  289.5
   27  7  3 11  6    0.0   -2.3   -2.2  289.0
   28  7  3 11  9    0.0   -1.1   -2.6  288.1
   29  7  3 11 12    0.0   -1.2   -3.6  293.5
   30  7  3 11 15    0.0   -0.6   -4.4  300.1
   31  7  3 11 18    0.0   -0.4   -4.3  302.9
   32  7  3 11 21    0.0    0.0   -3.2  302.0
   33  7  3 12  0    0.0   -1.2   -3.2  294.5
   34  7  3 12  3    0.0   -1.1   -3.3  292.0
   35  7  3 12  6    0.0   -0.9   -3.6  290.9
   36  7  3 12  9    0.0   -0.4   -2.7  289.5
   37  7  3 12 12    0.0   -0.9   -2.7  295.5
   38  7  3 12 15    0.0   -0.8   -3.3  302.5
   39  7  3 12 18    0.0   -1.1   -2.9  305.8
   40  7  3 12 21    0.0   -1.5   -1.9  304.5
   41  7  3 13  0    0.0   -3.5   -1.6  296.5
   42  7  3 13  3    0.0   -2.6   -2.4  293.4
   43  7  3 13  6    0.0   -2.2   -1.9  291.4
   44  7  3 13  9    0.0   -1.5   -1.3  289.3
   45  7  3 13 12    0.0   -1.6   -1.5  295.7
   46  7  3 13 15    0.0   -2.9   -0.6  303.0
   47  7  3 13 18    0.0   -3.6   -1.4  306.1
   48  7  3 13 21    0.0   -3.9   -0.7  304.1
   49  7  3 14  0    0.0   -4.1   -0.6  296.6
   50  7  3 14  3    0.0   -3.3   -1.1  293.8
   51  7  3 14  6    0.0   -2.4   -1.6  292.8
   52  7  3 14  9    0.0   -2.2   -1.1  292.2
   53  7  3 14 12    0.0   -0.6    3.1  294.9
   54  7  3 14 15    2.1    1.5    2.0  295.9
   55  7  3 14 18    2.1    0.7    3.1  302.4
   56  7  3 14 21    0.0    1.0    4.4  302.9
    1  7  3 15  0    0.0   -0.8    3.4  296.2
    2  7  3 15  3    0.0    0.2    2.2  293.7
    3  7  3 15  6    0.0    1.5    2.0  292.3
    4  7  3 15  9    0.0    1.9    1.9  291.0
    5  7  3 15 12    0.0    0.6    3.1  294.1
    6  7  3 15 15    0.0    0.4    3.4  300.4
    7  7  3 15 18    0.0   -0.5    4.2  302.6
    8  7  3 15 21    0.0   -1.7    5.6  300.0
    9  7  3 16  0    0.0   -2.7    3.4  293.5
   10  7  3 16  3    0.0   -1.9    1.8  290.4
   11  7  3 16  6    0.0   -1.4    1.4  289.2
   12  7  3 16  9    0.0   -0.9    2.7  288.8
   13  7  3 16 12    0.0   -1.4    3.6  290.5
   14  7  3 16 15    0.0   -0.3    3.8  292.5
   15  7  3 16 18    0.0   -0.4    4.6  294.0
   16  7  3 16 21    0.0   -1.1    2.3  294.8
   17  7  3 17  0    0.0   -1.6    4.3  292.5
   18  7  3 17  3    0.0   -1.7    3.6  289.5
   19  7  3 17  6    0.0   -0.6    2.7  288.5
   20  7  3 17  9    0.0    0.5    2.6  287.3
   21  7  3 17 12    0.0    0.1    3.1  290.4
   22  7  3 17 15    0.0   -0.4    4.0  297.9
   23  7  3 17 18    0.0    0.0    3.8  300.0
   24  7  3 17 21    0.0   -0.6    4.6  298.0
   25  7  3 18  0    0.0   -1.8    2.9  290.8
   26  7  3 18  3    0.0   -1.0    2.0  287.6
   27  7  3 18  6    0.0   -0.7    1.7  285.9
   28  7  3 18  9    0.0   -0.1    2.1  285.1
   29  7  3 18 12    0.0   -1.2    1.6  290.9
   30  7  3 18 15    0.0   -1.2    2.1  297.9
   31  7  3 18 18    0.0   -1.5    2.2  300.9
   32  7  3 18 21    0.0   -2.2    2.0  299.6
   33  7  3 19  0    0.0   -2.0    0.9  291.7
   34  7  3 19  3    0.0   -2.3   -0.2  289.5
   35  7  3 19  6    0.0   -2.2   -1.0  288.5
   36  7  3 19  9    0.0   -1.1   -1.1  286.4
   37  7  3 19 12    0.0   -1.4   -1.4  293.1
   38  7  3 19 15    0.0   -0.2   -2.1  300.2
   39  7  3 19 18    0.0   -0.5   -2.1  303.2
   40  7  3 19 21    0.0   -1.6   -1.4  302.1
   41  7  3 20  0    0.0   -3.7   -1.3  294.9
   42  7  3 20  3    0.0   -2.6   -2.6  292.5
   43  7  3 20  6    0.0   -1.8   -2.7  290.8
   44  7  3 20  9    0.0   -1.2   -2.2  289.5
   45  7  3 20 12    0.0   -1.9   -3.4  294.5
   46  7  3 20 15    0.0   -0.7   -3.6  301.4
   47  7  3 20 18    0.0   -0.9   -3.3  304.2
   48  7  3 20 21    0.0   -1.2   -2.8  303.0
   49  7  3 21  0    0.0   -2.6   -2.6  295.6
   50  7  3 21  3    0.0   -2.4   -2.7  293.0
   51  7  3 21  6    0.0   -2.4   -2.9  291.5
   52  7  3 21  9    0.0   -1.6   -2.6  290.3
   53  7  3 21 12    0.0   -1.6   -4.1  295.6
   54  7  3 21 15    0.0   -0.4   -4.8  302.0
   55  7  3 21 18    0.0   -1.9   -4.3  304.8
   56  7  3 21 21    0.0   -1.9   -3.0  302.6
    1  7  3 22  0    0.0   -3.1   -3.1  298.9
    2  7  3 22  3    0.0   -2.7   -2.9  296.1
    3  7  3 22  6    0.0   -3.6   -2.7  293.6
    4  7  3 22  9    0.0   -2.9   -2.2  292.8
    5  7  3 22 12    0.0   -3.0   -3.4  297.2
    6  7  3 22 15    0.0   -2.0   -4.4  304.1
    7  7  3 22 18    0.0   -1.3   -3.2  303.4
    8  7  3 22 21    0.0   -1.0   -1.4  302.8
    9  7  3 23  0    0.0   -1.6   -1.9  299.4
   10  7  3 23  3    0.0   -0.2   -2.4  297.5
   11  7  3 23  6    0.0    0.4   -0.1  293.8
   12  7  3 23  9    0.0    0.4    2.8  294.5
   13  7  3 23 12    0.0    0.4    5.4  295.8
   14  7  3 23 15    0.0   -0.3    5.4  298.0
   15  7  3 23 18    0.0    0.0    3.8  300.9
   16  7  3 23 21    0.0    0.6    5.0  297.7
   17  7  3 24  0    0.0   -0.9    3.2  293.8
   18  7  3 24  3    0.0   -1.6    2.3  293.4
   19  7  3 24  6    0.0   -2.1    1.7  292.5
   20  7  3 24  9    0.0   -2.1    1.6  292.0
   21  7  3 24 12    0.0   -3.4    1.4  293.5
   22  7  3 24 15    0.0   -1.4    2.4  296.0
   23  7  3 24 18    0.0   -1.7    3.1  300.5
   24  7  3 24 21    0.0   -2.9    2.9  296.5
   25  7  3 25  0    0.0   -3.4    1.9  293.7
   26  7  3 25  3    0.0   -2.8    0.8  292.1
   27  7  3 25  6    0.0   -2.5    0.0  292.3
   28  7  3 25  9    0.0   -2.2    0.3  292.0
   29  7  3 25 12    0.5   -2.6    0.0  292.0
   30  7  3 25 15    0.0   -2.9   -1.6  298.7
   31  7  3 25 18    1.0   -1.1    0.5  301.5
   32  7  3 25 21    1.0   -1.1    1.2  298.6
   33  7  3 26  0    2.0   -2.2    1.8  295.5
   34  7  3 26  3    1.0   -2.1    0.4  294.8
   35  7  3 26  6    2.0   -1.8   -0.4  295.1
   36  7  3 26  9    5.9   -1.4   -0.3  295.1
   37  7  3 26 12    8.8   -0.9   -1.8  297.0
   38  7  3 26 15    4.4   -1.2   -3.3  297.5
   39  7  3 26 18    5.9    0.0   -4.1  303.7
   40  7  3 26 21    3.4    0.2   -1.4  302.5
   41  7  3 27  0    4.9   -3.0   -0.6  297.5
   42  7  3 27  3    3.4   -2.9   -1.6  296.5
   43  7  3 27  6   10.7   -1.2   -1.4  296.3
   44  7  3 27  9   10.3    0.4   -0.6  296.0
   45  7  3 27 12   12.7    2.2    0.0  296.6
   46  7  3 27 15    0.0    2.5    0.9  299.5
   47  7  3 27 18    0.0    1.5    0.9  299.6
   48  7  3 27 21    0.0    1.6    4.8  296.7
   49  7  3 28  0    0.0    0.5    2.2  295.3
   50  7  3 28  3    7.3    2.1    2.6  294.2
   51  7  3 28  6   16.6    2.1    1.8  293.5
   52  7  3 28  9   10.3    2.1    2.0  293.1
   53  7  3 28 12   13.7    1.8    0.6  294.0
   54  7  3 28 15    5.9    2.5    0.6  295.6
   55  7  3 28 18    9.8    0.6   -0.8  295.4
   56  7  3 28 21    2.4   -0.8    1.1  296.0
    1  7  3 29  0    4.9   -2.6    0.2  296.0
    2  7  3 29  3    9.8   -3.4   -0.9  296.2
    3  7  3 29  6   16.6   -4.7   -0.4  296.2
    4  7  3 29  9    6.3   -5.8    0.3  295.5
    5  7  3 29 12    6.8   -7.4   -0.9  295.9
    6  7  3 29 15    0.0   -4.9   -2.2  300.0
    7  7  3 29 18    4.9   -0.6   -5.2  300.7
    8  7  3 29 21    4.9    1.0   -2.0  298.7
    9  7  3 30  0    7.8    1.5   -0.4  296.0
   10  7  3 30  3    0.7    2.3   -0.2  294.9
   11  7  3 30  6    5.4    0.9    0.3  293.8
   12  7  3 30  9    1.0    2.4    1.9  292.9
   13  7  3 30 12    0.0    2.1    2.7  292.9
   14  7  3 30 15    1.5    1.4    2.5  293.1
   15  7  3 30 18    2.0    2.8    2.1  298.7
   16  7  3 30 21    0.0    1.6    3.6  299.0
   17  7  3 31  0    0.0    2.5    3.6  292.9
   18  7  3 31  3    0.0    2.6    3.2  289.5
   19  7  3 31  6    0.0    3.7    3.1  289.0
   20  7  3 31  9    0.0    2.8    2.4  288.8
   21  7  3 31 12    0.0    4.9    3.3  290.1
   22  7  3 31 15    0.0    4.1    4.8  293.1
   23  7  3 31 18    0.0    3.6    4.8  292.9
   24  7  3 31 21    0.0    2.0    5.1  292.5
    1  7  4  1  0    0.0    1.8    3.6  290.4
    2  7  4  1  3    0.0    1.2    2.9  289.9
    3  7  4  1  6    0.0    1.9    1.5  288.4
    4  7  4  1  9    0.0    2.1    2.1  287.4
    5  7  4  1 12    0.0    1.0    1.1  289.5
    6  7  4  1 15    0.0    0.0    0.1  297.2
    7  7  4  1 18    0.0    1.0   -1.3  299.8
    8  7  4  1 21    0.0    0.6   -0.6  298.5
    9  7  4  2  0    0.0   -0.8   -0.4  290.9
   10  7  4  2  3    0.0    0.1   -1.4  290.4
   11  7  4  2  6    0.0    1.4   -1.1  291.3
   12  7  4  2  9    0.0    1.1    0.4  291.0
   13  7  4  2 12    0.0   -0.6    0.6  295.1
   14  7  4  2 15    0.0   -0.4   -0.9  297.9
   15  7  4  2 18    0.0   -1.6    0.6  297.0
   16  7  4  2 21    0.0   -3.2    0.2  295.5
   17  7  4  3  0    0.0   -1.9    0.0  293.1
   18  7  4  3  3    0.0   -0.5    0.0  293.0
   19  7  4  3  6    0.0    0.9    0.4  292.8
   20  7  4  3  9    0.0    0.0    1.7  292.5
   21  7  4  3 12    0.0   -0.1    1.9  294.9
   22  7  4  3 15    0.0   -0.7    2.1  299.7
   23  7  4  3 18    0.0   -0.6    1.7  301.8
   24  7  4  3 21    0.0   -1.5    2.1  300.3
   25  7  4  4  0    0.0   -2.1    1.9  294.1
   26  7  4  4  3    0.0   -1.6    1.2  292.2
   27  7  4  4  6    0.0   -0.9    1.3  291.3
   28  7  4  4  9    0.0   -0.8    1.9  290.9
   29  7  4  4 12    0.0   -1.1    1.9  294.2
   30  7  4  4 15    0.0   -1.6    1.9  300.0
   31  7  4  4 18    0.0   -1.9    2.8  302.0
   32  7  4  4 21    0.0   -2.4    3.4  299.6
   33  7  4  5  0    0.0   -2.0    2.5  294.0
   34  7  4  5  3    0.0   -1.9    3.1  292.6
   35  7  4  5  6    0.5   -1.6    1.6  292.5
   36  7  4  5  9    1.5   -1.7    2.7  291.7
   37  7  4  5 12    4.9   -2.1    2.0  291.3
   38  7  4  5 15    4.9   -2.1    2.1  292.0
   39  7  4  5 18    7.8   -1.4    1.3  293.2
   40  7  4  5 21    2.4   -1.2    1.8  293.0
   41  7  4  6  0    6.8   -1.8    2.1  293.2
   42  7  4  6  3    2.0   -3.1    0.7  292.7
   43  7  4  6  6    3.9   -2.0    0.4  291.8
   44  7  4  6  9    2.9   -1.3    1.9  291.0
   45  7  4  6 12    2.0   -2.4    3.0  290.5
   46  7  4  6 15    0.0   -3.6    1.8  293.5
   47  7  4  6 18    0.0   -0.4    1.4  294.8
   48  7  4  6 21    0.0    0.7    2.8  294.7
   49  7  4  7  0    0.0   -1.3    2.6  290.8
   50  7  4  7  3    0.0    0.4    1.8  288.8
   51  7  4  7  6    0.0    2.7    1.6  288.9
   52  7  4  7  9    0.0    2.4    2.1  289.3
   53  7  4  7 12    0.0    2.1    3.6  290.1
   54  7  4  7 15    0.0    2.6    3.4  293.2
   55  7  4  7 18    0.0    3.3    4.0  295.1
   56  7  4  7 21    0.0    1.8    3.5  294.8
    1  7  4  8  0    0.0    2.0    4.3  292.2
    2  7  4  8  3    0.0    1.2    3.4  291.2
    3  7  4  8  6    0.0    0.7    3.1  290.0
    4  7  4  8  9    0.0    1.6    3.1  289.0
    5  7  4  8 12    0.0    0.2    4.1  291.7
    6  7  4  8 15    0.0   -1.4    3.6  296.6
    7  7  4  8 18    0.0   -1.6    3.6  298.0
    8  7  4  8 21    0.0   -2.3    3.2  295.9
    9  7  4  9  0    0.0   -1.7    2.7  290.1
   10  7  4  9  3    0.0   -2.5    2.1  288.3
   11  7  4  9  6    0.0   -2.5    0.4  286.2
   12  7  4  9  9    0.0   -1.9   -0.1  285.1
   13  7  4  9 12    0.0   -1.6   -0.8  288.4
   14  7  4  9 15    0.0   -2.1   -2.5  294.9
   15  7  4  9 18    0.0   -1.9   -3.9  297.9
   16  7  4  9 21    0.0   -2.1   -3.1  296.2
   17  7  4 10  0    0.0   -1.9   -2.5  290.4
   18  7  4 10  3    0.0   -2.1   -2.7  289.0
   19  7  4 10  6    0.0   -2.8   -2.3  287.4
   20  7  4 10  9    0.0   -1.9   -1.6  287.4
   21  7  4 10 12    0.0   -1.1   -1.4  290.0
   22  7  4 10 15    0.0    0.5   -1.2  294.0
   23  7  4 10 18    0.0    2.6    0.9  294.8
   24  7  4 10 21    0.0    0.9    3.3  293.4
   25  7  4 11  0    0.0   -0.4    2.9  290.8
   26  7  4 11  3    0.2   -0.8    1.6  290.8
   27  7  4 11  6    1.0    0.2    0.3  290.8
   28  7  4 11  9    0.5   -0.8   -0.4  291.1
   29  7  4 11 12    1.0    1.6   -1.2  292.0
   30  7  4 11 15    0.0    2.6   -0.5  297.5
   31  7  4 11 18    2.0    1.6    2.7  299.0
   32  7  4 11 21    0.0   -1.6    3.9  297.1
   33  7  4 12  0    0.0   -0.9    4.6  292.1
   34  7  4 12  3    0.0   -1.8    4.2  290.0
   35  7  4 12  6    0.0   -1.7    2.4  287.3
   36  7  4 12  9    0.0   -1.5    1.9  285.1
   37  7  4 12 12    0.0   -0.6    1.0  289.2
   38  7  4 12 15    0.0   -1.4    1.2  295.5
   39  7  4 12 18    0.0   -1.8   -0.2  297.5
   40  7  4 12 21    0.0   -1.8   -0.8  294.8
   41  7  4 13  0    0.0   -2.8   -1.8  288.6
   42  7  4 13  3    0.0   -2.5   -2.3  287.1
   43  7  4 13  6    0.0   -2.0   -3.4  286.2
   44  7  4 13  9    0.0   -1.6   -2.6  285.0
   45  7  4 13 12    0.0   -1.2   -3.3  288.9
   46  7  4 13 15    0.0   -1.8   -4.8  295.6
   47  7  4 13 18    0.0   -2.2   -5.6  299.4
   48  7  4 13 21    0.0   -2.9   -2.9  296.2
   49  7  4 14  0    0.0   -3.6   -2.6  290.3
   50  7  4 14  3    0.0   -2.8   -3.0  289.2
   51  7  4 14  6    0.0   -1.6   -4.4  289.9
   52  7  4 14  9    0.0   -1.1   -3.2  292.0
   53  7  4 14 12    0.0    0.0   -3.4  294.5
   54  7  4 14 15    0.0    1.6   -5.1  301.5
   55  7  4 14 18    0.0    0.9   -3.9  303.2
   56  7  4 14 21    0.0   -0.9   -0.6  301.0
    1  7  4 15  0    0.0   -2.6    1.6  297.8
    2  7  4 15  3    0.0   -2.2    2.1  296.1
    3  7  4 15  6    0.0   -2.3    1.6  294.5
    4  7  4 15  9    0.0   -2.1    1.4  293.3
    5  7  4 15 12    0.0   -2.8    1.0  296.3
    6  7  4 15 15    0.0   -4.2   -0.2  301.6
    7  7  4 15 18    0.0   -4.4   -0.9  303.3
    8  7  4 15 21    0.0   -3.9    0.0  300.5
    9  7  4 16  0    0.0   -4.3    0.2  295.0
   10  7  4 16  3    0.0   -3.5   -0.4  293.8
   11  7  4 16  6    0.0   -4.0   -1.7  294.3
   12  7  4 16  9    0.0   -3.7   -2.1  294.5
   13  7  4 16 12    0.0   -4.5   -2.7  295.8
   14  7  4 16 15    0.0   -4.4   -4.4  298.6
   15  7  4 16 18    0.0   -3.0   -4.5  301.6
   16  7  4 16 21    0.0   -2.0   -2.8  301.5
   17  7  4 17  0    0.0   -1.8   -3.0  299.8
   18  7  4 17  3    0.0   -2.6   -2.6  297.4
   19  7  4 17  6    0.0   -3.4   -3.8  297.6
   20  7  4 17  9    0.0   -2.1   -4.5  297.7
   21  7  4 17 12    0.0   -2.2   -4.9  300.0
   22  7  4 17 15    0.0    0.0   -5.6  305.5
   23  7  4 17 18    0.0   -0.7   -5.7  305.9
   24  7  4 17 21    0.0   -2.8   -3.2  305.5
   25  7  4 18  0    0.0   -2.1   -3.3  300.5
   26  7  4 18  3    0.0   -2.6   -2.6  298.5
   27  7  4 18  6    0.0   -3.8   -3.4  298.0
   28  7  4 18  9    0.0   -3.3   -3.2  297.8
   29  7  4 18 12    0.0   -3.1   -4.4  300.2
   30  7  4 18 15    0.0   -2.0   -6.0  305.9
   31  7  4 18 18    0.0   -1.4   -5.7  308.2
   32  7  4 18 21    0.0   -2.4   -3.2  305.4
   33  7  4 19  0    0.0   -3.1   -4.4  300.7
   34  7  4 19  3    0.0   -4.1   -4.6  298.9
   35  7  4 19  6    0.0   -2.7   -4.9  297.2
   36  7  4 19  9    0.0   -2.1   -4.6  296.5
   37  7  4 19 12    0.0   -0.8   -7.7  298.9
   38  7  4 19 15    0.0   -0.1   -7.9  304.1
   39  7  4 19 18    0.0   -0.8   -7.4  307.1
   40  7  4 19 21    0.0   -1.6   -3.9  304.9
   41  7  4 20  0    0.0   -1.9   -2.9  299.2
   42  7  4 20  3    0.0   -1.0   -2.3  297.5
   43  7  4 20  6    1.0    2.6    4.4  294.2
   44  7  4 20  9    0.5    2.9    5.5  290.4
   45  7  4 20 12    1.0    2.9    6.1  289.2
   46  7  4 20 15    0.0    0.5    5.9  289.5
   47  7  4 20 18    0.0    0.6    5.4  289.6
   48  7  4 20 21    0.0   -0.6    5.3  289.0
   49  7  4 21  0    0.0   -1.4    6.1  289.2
   50  7  4 21  3    0.0   -1.6    4.6  289.2
   51  7  4 21  6    2.0   -0.3    3.9  288.5
   52  7  4 21  9    2.9    0.2    3.8  288.4
   53  7  4 21 12    5.9    0.1    4.5  288.2
   54  7  4 21 15    0.0   -1.7    3.6  290.2
   55  7  4 21 18    1.0    0.0    4.1  289.2
   56  7  4 21 21    0.5   -1.1    3.4  288.6
    1  7  4 22  0    0.0   -1.0    3.6  288.4
    2  7  4 22  3    0.0   -0.7    2.1  288.6
    3  7  4 22  6    0.0   -0.6    1.2  288.9
    4  7  4 22  9    0.0    0.3    1.1  288.9
    5  7  4 22 12    0.0    0.8    0.9  290.1
    6  7  4 22 15    0.0   -0.1   -1.5  296.4
    7  7  4 22 18    0.0    2.0   -2.0  300.1
    8  7  4 22 21    0.0    1.1    0.0  297.5
    9  7  4 23  0    0.0   -1.0    1.2  294.5
   10  7  4 23  3    0.0   -2.1    1.8  293.8
   11  7  4 23  6    2.9   -1.9    1.4  292.7
   12  7  4 23  9    0.0   -2.4    1.9  292.4
   13  7  4 23 12    3.9   -2.8    3.4  292.0
   14  7  4 23 15    3.9   -3.0    4.6  290.9
   15  7  4 23 18    5.9   -1.1    5.4  288.9
   16  7  4 23 21    1.0   -0.6    5.3  287.6
   17  7  4 24  0    2.0    0.4    4.7  287.3
   18  7  4 24  3    2.4   -0.8    3.6  287.6
   19  7  4 24  6    3.9    0.4    3.1  287.6
   20  7  4 24  9    0.5    0.5    3.3  287.4
   21  7  4 24 12    1.0   -0.4    2.7  287.2
   22  7  4 24 15    0.0   -1.2    4.1  292.4
   23  7  4 24 18    0.0   -0.6    4.4  294.7
   24  7  4 24 21    0.0   -1.1    4.1  292.1
   25  7  4 25  0    0.0   -0.8    4.2  288.9
   26  7  4 25  3    0.0   -1.1    3.9  286.6
   27  7  4 25  6    0.0   -0.4    2.9  284.8
   28  7  4 25  9    0.0   -0.1    3.5  283.8
   29  7  4 25 12    0.0   -1.4    2.9  286.7
   30  7  4 25 15    0.0   -1.3    3.1  291.9
   31  7  4 25 18    0.0    0.7    4.1  293.0
   32  7  4 25 21    0.0    0.0    6.6  288.9
   33  7  4 26  0    0.0   -0.5    4.5  285.1
   34  7  4 26  3    0.0    0.4    3.1  283.0
   35  7  4 26  6    0.0    1.1    2.1  282.5
   36  7  4 26  9    0.0    1.5    2.4  282.9
   37  7  4 26 12    0.0    1.9    3.1  284.3
   38  7  4 26 15    0.0    2.0    3.5  290.7
   39  7  4 26 18    0.0    1.8    4.4  292.9
   40  7  4 26 21    0.0    0.4    3.1  289.0
   41  7  4 27  0    0.0   -0.2    3.3  283.5
   42  7  4 27  3    0.0   -0.6    2.5  281.2
   43  7  4 27  6    0.0   -1.6    1.2  279.9
   44  7  4 27  9    0.0   -1.5    0.4  278.7
   45  7  4 27 12    0.0   -1.1   -1.4  284.1
   46  7  4 27 15    0.0   -0.9   -3.0  290.8
   47  7  4 27 18    0.0   -1.7   -2.4  293.3
   48  7  4 27 21    0.0   -2.1   -1.3  289.8
   49  7  4 28  0    0.0   -3.1   -1.2  284.6
   50  7  4 28  3    0.0   -2.4   -2.1  282.9
   51  7  4 28  6    0.0   -2.5   -2.6  282.0
   52  7  4 28  9    0.0   -1.8   -2.1  281.1
   53  7  4 28 12    0.0   -1.6   -2.5  285.0
   54  7  4 28 15    0.0   -0.8   -3.1  291.9
   55  7  4 28 18    0.0   -1.2   -2.2  294.6
   56  7  4 28 21    0.0   -1.9   -1.1  291.2
    1  7  4 29  0    0.0   -2.7   -2.0  285.8
    2  7  4 29  3    0.0   -2.0   -2.4  284.0
    3  7  4 29  6    0.0   -1.1   -2.1  282.2
    4  7  4 29  9    0.0   -1.1   -2.0  281.4
    5  7  4 29 12    0.0   -0.2   -1.6  286.7
    6  7  4 29 15    0.0   -0.1   -2.9  293.4
    7  7  4 29 18    0.0   -0.9   -2.8  296.6
    8  7  4 29 21    0.0   -2.2   -1.2  292.5
    9  7  4 30  0    0.0   -2.6   -1.8  286.7
   10  7  4 30  3    0.0   -2.5   -2.4  285.8
   11  7  4 30  6    0.0   -2.3   -3.3  285.3
   12  7  4 30  9    0.0   -2.1   -2.6  286.7
   13  7  4 30 12    0.0   -2.8   -3.9  290.2
   14  7  4 30 15    0.0   -2.6   -5.2  294.9
   15  7  4 30 18    0.0   -1.1   -3.8  296.7
   16  7  4 30 21    0.0   -2.0   -0.9  294.9
    1  7  5  1  0    0.0   -2.2   -2.8  294.5
    2  7  5  1  3    0.0   -1.6   -2.9  294.4
    3  7  5  1  6    0.0   -2.5   -2.4  293.6
    4  7  5  1  9    0.0   -1.8   -1.4  293.1
    5  7  5  1 12    0.0   -1.6    0.3  294.8
    6  7  5  1 15    0.0   -0.1    0.0  301.0
    7  7  5  1 18    0.0    1.0    0.9  301.5
    8  7  5  1 21    0.0   -2.3    2.1  298.0
    9  7  5  2  0    0.0   -1.6    2.7  295.8
   10  7  5  2  3    0.0   -0.6    3.9  294.8
   11  7  5  2  6    0.0    0.6    4.3  293.0
   12  7  5  2  9    0.0    0.4    4.8  292.8
   13  7  5  2 12    0.0    0.4    4.1  293.5
   14  7  5  2 15    0.0   -1.4    4.1  295.7
   15  7  5  2 18    1.0   -1.7    4.2  293.6
   16  7  5  2 21    1.0   -2.7    4.0  292.5
   17  7  5  3  0    2.0   -2.5    2.6  292.2
   18  7  5  3  3    0.0   -3.3    1.9  292.2
   19  7  5  3  6    0.0   -3.8    0.8  292.5
   20  7  5  3  9    0.5   -3.2    0.3  292.5
   21  7  5  3 12    1.0   -3.3   -0.8  293.0
   22  7  5  3 15    1.0   -3.1   -0.7  293.8
   23  7  5  3 18    2.1   -2.7   -1.6  294.4
   24  7  5  3 21    0.0   -1.9   -1.2  295.9
   25  7  5  4  0    0.0   -1.4   -2.0  295.0
   26  7  5  4  3    2.0   -1.5   -3.4  295.1
   27  7  5  4  6    4.9   -1.1   -3.4  295.7
   28  7  5  4  9    1.0   -1.2   -3.4  295.3
   29  7  5  4 12    2.0   -0.7   -3.5  296.2
   30  7  5  4 15    3.9    0.2   -4.7  296.7
   31  7  5  4 18    4.0    2.4   -2.5  300.1
   32  7  5  4 21    3.0    0.8    2.5  296.8
   33  7  5  5  0    6.0   -0.5    2.9  295.5
   34  7  5  5  3    3.9   -1.0    2.2  295.0
   35  7  5  5  6    5.9   -1.0    3.3  294.4
   36  7  5  5  9    0.5   -2.1    4.4  293.4
   37  7  5  5 12    2.0   -2.4    4.9  292.6
   38  7  5  5 15    1.0   -1.9    3.4  292.2
   39  7  5  5 18    2.0   -0.4    3.8  292.3
   40  7  5  5 21    3.9    0.0    3.4  291.4
   41  7  5  6  0    9.9    0.2    3.3  290.9
   42  7  5  6  3    1.6   -1.1    4.9  290.1
   43  7  5  6  6    2.3    1.6    3.8  289.5
   44  7  5  6  9    0.0   -0.7    4.8  289.4
   45  7  5  6 12    0.0   -1.1    5.1  288.8
   46  7  5  6 15    0.0   -0.6    4.6  288.7
   47  7  5  6 18    0.6   -1.7    7.4  292.6
   48  7  5  6 21    0.0   -1.3    6.2  289.4
   49  7  5  7  0    0.0   -0.3    4.1  286.8
   50  7  5  7  3    0.0   -0.4    5.7  286.5
   51  7  5  7  6    0.0   -0.7    5.4  284.1
   52  7  5  7  9    0.0   -0.2    4.5  281.6
   53  7  5  7 12    0.0   -0.3    5.5  282.0
   54  7  5  7 15    0.0    0.0    5.5  285.2
   55  7  5  7 18    0.0   -0.1    5.4  285.8
   56  7  5  7 21    0.0   -0.2    2.6  284.0
    1  7  5  8  0    0.0   -0.4    2.7  280.4
    2  7  5  8  3    0.0    0.8    2.4  278.8
    3  7  5  8  6    0.0    1.2    2.2  277.6
    4  7  5  8  9    0.0    2.0    1.8  277.0
    5  7  5  8 12    0.0    0.6    2.6  280.1
    6  7  5  8 15    0.0    0.6    4.8  287.0
    7  7  5  8 18    0.0    0.6    4.8  288.4
    8  7  5  8 21    0.0   -0.4    3.1  284.5
    9  7  5  9  0    0.0   -1.1    2.7  279.8
   10  7  5  9  3    0.0   -0.4    1.9  277.6
   11  7  5  9  6    0.0   -0.5    1.8  276.2
   12  7  5  9  9    0.0   -1.0    1.5  275.4
   13  7  5  9 12    0.0   -1.8    0.0  280.1
   14  7  5  9 15    0.0   -2.1   -1.3  285.9
   15  7  5  9 18    0.0   -2.4   -2.9  287.9
   16  7  5  9 21    0.0   -2.6   -1.6  284.4
   17  7  5 10  0    0.0   -2.7   -2.1  280.0
   18  7  5 10  3    0.0   -2.4   -2.4  278.7
   19  7  5 10  6    0.0   -3.1   -2.9  278.0
   20  7  5 10  9    0.0   -2.5   -2.6  277.4
   21  7  5 10 12    0.0   -2.9   -3.6  279.9
   22  7  5 10 15    0.0   -2.3   -4.5  285.2
   23  7  5 10 18    0.0   -2.5   -3.8  287.1
   24  7  5 10 21    0.0   -2.2   -1.8  284.4
   25  7  5 11  0    0.0   -2.7   -1.2  280.7
   26  7  5 11  3    0.0   -2.1   -2.4  280.3
   27  7  5 11  6    0.0   -1.4   -2.5  279.5
   28  7  5 11  9    0.0   -0.3   -1.8  278.1
   29  7  5 11 12    0.0    0.0   -0.5  282.4
   30  7  5 11 15    0.0    1.1   -0.9  288.0
   31  7  5 11 18    0.0    0.6    0.1  291.6
   32  7  5 11 21    0.0   -0.9    1.6  287.0
   33  7  5 12  0    0.0   -2.1    1.9  283.8
   34  7  5 12  3    0.0   -1.2    2.0  282.5
   35  7  5 12  6    0.0    0.5    2.9  282.3
   36  7  5 12  9    0.0   -0.7    3.6  281.8
   37  7  5 12 12    0.0   -2.6    4.3  282.7
   38  7  5 12 15    0.0   -3.0    2.9  287.4
   39  7  5 12 18    0.0   -4.4    2.1  289.6
   40  7  5 12 21    0.0   -3.3    1.5  286.8
   41  7  5 13  0    0.0   -3.0    1.4  283.0
   42  7  5 13  3    0.0   -2.4    2.2  281.4
   43  7  5 13  6    0.0   -2.3    0.7  281.4
   44  7  5 13  9    0.0   -1.6    2.0  281.2
   45  7  5 13 12    0.0   -2.1    2.9  282.5
   46  7  5 13 15    0.0   -1.3    1.8  285.3
   47  7  5 13 18    0.0   -1.8    1.3  289.0
   48  7  5 13 21    0.0   -1.9    1.0  287.6
   49  7  5 14  0    0.0   -1.8    0.9  283.1
   50  7  5 14  3    0.0   -2.2    0.6  281.6
   51  7  5 14  6    0.0   -2.0   -0.7  280.7
   52  7  5 14  9    0.0   -2.0   -1.0  280.3
   53  7  5 14 12    0.0   -2.4   -0.9  283.1
   54  7  5 14 15    0.0   -2.4   -1.1  289.4
   55  7  5 14 18    0.0   -1.8   -1.9  292.1
   56  7  5 14 21    0.0   -2.1   -1.5  288.6
    1  7  5 15  0    0.0   -2.7   -1.6  285.0
    2  7  5 15  3    0.0   -2.5   -2.1  284.1
    3  7  5 15  6    0.0   -1.9   -2.0  283.1
    4  7  5 15  9    0.0   -1.7   -2.0  282.2
    5  7  5 15 12    0.0   -1.1   -1.6  284.5
    6  7  5 15 15    0.0   -1.1   -1.4  287.0
    7  7  5 15 18    0.0   -1.1   -0.3  288.3
    8  7  5 15 21    0.0   -1.4    1.0  287.2
    9  7  5 16  0    0.0   -1.5    1.6  286.1
   10  7  5 16  3    0.0   -0.7    1.2  285.5
   11  7  5 16  6    0.0    1.2    2.4  285.1
   12  7  5 16  9    0.0    1.1    3.8  285.5
   13  7  5 16 12    0.0    1.6    3.4  286.4
   14  7  5 16 15    0.0   -1.8    5.3  291.2
   15  7  5 16 18    0.0   -1.1    3.8  290.5
   16  7  5 16 21    0.0   -1.3    2.1  287.4
   17  7  5 17  0    0.0   -1.4    1.1  283.9
   18  7  5 17  3    0.0   -1.1    0.4  280.0
   19  7  5 17  6    0.0   -1.2    0.0  279.3
   20  7  5 17  9    0.0   -1.9   -0.8  280.1
   21  7  5 17 12    0.0   -2.4   -1.2  283.2
   22  7  5 17 15    0.0   -2.6   -0.5  289.2
   23  7  5 17 18    0.0   -2.3   -1.1  291.2
   24  7  5 17 21    0.0   -2.2   -1.1  286.2
   25  7  5 18  0    0.0   -2.3   -1.2  282.5
   26  7  5 18  3    0.0   -2.0   -1.4  281.5
   27  7  5 18  6    0.0   -1.2   -1.4  279.4
   28  7  5 18  9    0.0   -0.4   -1.8  278.5
   29  7  5 18 12    0.0    0.0   -2.1  283.4
   30  7  5 18 15    0.0   -0.3   -1.0  290.3
   31  7  5 18 18    0.0   -0.8   -0.4  293.0
   32  7  5 18 21    0.0   -1.2   -1.4  286.3
   33  7  5 19  0    0.0   -1.4   -1.9  283.1
   34  7  5 19  3    0.0   -0.4   -2.5  281.8
   35  7  5 19  6    0.0    0.4   -2.4  280.6
   36  7  5 19  9    0.0    0.2   -2.4  280.2
   37  7  5 19 12    0.0   -0.6   -3.0  282.6
   38  7  5 19 15    0.0   -1.6   -3.5  289.7
   39  7  5 19 18    0.0   -1.2   -3.8  292.9
   40  7  5 19 21    0.0   -1.6   -2.9  288.7
   41  7  5 20  0    0.0   -2.1   -2.6  284.5
   42  7  5 20  3    0.0   -1.5   -2.2  282.5
   43  7  5 20  6    0.0   -1.4   -3.0  281.6
   44  7  5 20  9    0.0   -1.5   -2.6  281.0
   45  7  5 20 12    0.0   -2.0   -2.4  283.6
   46  7  5 20 15    0.0   -1.0   -2.8  290.9
   47  7  5 20 18    0.0   -1.0   -2.6  294.2
   48  7  5 20 21    0.0   -1.2   -1.4  287.8
   49  7  5 21  0    0.0   -2.4   -1.5  285.4
   50  7  5 21  3    0.0   -1.9   -1.2  283.3
   51  7  5 21  6    0.0    0.0   -1.4  280.8
   52  7  5 21  9    0.0    0.4    0.5  279.8
   53  7  5 21 12    0.0   -1.0    1.9  285.2
   54  7  5 21 15    0.0   -0.2    2.6  291.1
   55  7  5 21 18    0.0    1.0    4.6  293.4
   56  7  5 21 21    0.0    0.2    3.9  289.7
    1  7  5 22  0    0.0    1.0    4.6  286.8
    2  7  5 22  3    0.0   -0.8    3.4  285.5
    3  7  5 22  6    0.0    1.7    4.7  283.7
    4  7  5 22  9    2.9    2.1    3.6  282.9
    5  7  5 22 12    3.9    1.7    3.1  282.9
    6  7  5 22 15    0.0    2.5    3.6  284.5
    7  7  5 22 18    0.0    1.7    3.9  286.2
    8  7  5 22 21    0.0    1.5    1.3  284.9
    9  7  5 23  0    0.0    2.4    2.1  283.3
   10  7  5 23  3    0.0    2.8    3.2  282.1
   11  7  5 23  6    0.0    2.1    2.4  281.0
   12  7  5 23  9    0.0    2.0    3.3  280.3
   13  7  5 23 12    0.0    1.8    4.5  281.3
   14  7  5 23 15    0.0    1.4    5.4  286.2
   15  7  5 23 18    0.0    1.5    5.9  288.0
   16  7  5 23 21    0.0   -0.4    2.7  284.3
   17  7  5 24  0    0.0   -0.2    2.3  279.7
   18  7  5 24  3    0.0   -0.5    1.4  277.7
   19  7  5 24  6    0.0    0.0    1.0  276.1
   20  7  5 24  9    0.0    0.3    0.4  275.1
   21  7  5 24 12    0.0    1.1   -1.1  281.9
   22  7  5 24 15    0.0    0.6   -1.9  286.7
   23  7  5 24 18    0.0   -0.1   -2.1  288.5
   24  7  5 24 21    0.0   -0.8   -2.0  283.5
   25  7  5 25  0    0.0   -1.0   -3.1  280.6
   26  7  5 25  3    0.0   -1.0   -3.1  279.5
   27  7  5 25  6    0.0    0.0   -3.1  278.3
   28  7  5 25  9    0.0   -0.2   -3.5  277.8
   29  7  5 25 12    0.0   -0.5   -4.0  280.0
   30  7  5 25 15    0.0    0.5   -4.1  286.3
   31  7  5 25 18    0.0    0.0   -3.9  289.9
   32  7  5 25 21    0.0   -0.6   -2.8  285.7
   33  7  5 26  0    0.0   -0.5   -3.2  281.9
   34  7  5 26  3    0.0    0.1   -2.9  281.0
   35  7  5 26  6    0.0    0.0   -2.8  279.8
   36  7  5 26  9    0.0    0.1   -2.3  279.0
   37  7  5 26 12    0.0    0.2   -1.9  281.8
   38  7  5 26 15    0.0    0.2   -1.5  289.0
   39  7  5 26 18    0.0   -0.2   -0.6  292.7
   40  7  5 26 21    0.0   -1.0   -0.5  285.1
   41  7  5 27  0    0.0   -2.1    0.4  283.3
   42  7  5 27  3    0.0   -1.5    0.1  280.9
   43  7  5 27  6    0.0    0.5    1.3  280.0
   44  7  5 27  9    0.0    1.1    3.1  280.7
   45  7  5 27 12    0.0    0.5    5.3  282.1
   46  7  5 27 15    0.0   -0.6    5.4  286.8
   47  7  5 27 18    0.0   -2.3    5.5  288.6
   48  7  5 27 21    0.0   -1.2    4.3  284.8
   49  7  5 28  0    0.0   -0.9    5.9  281.5
   50  7  5 28  3    0.0   -0.9    4.6  279.1
   51  7  5 28  6    0.0   -1.0    4.3  278.0
   52  7  5 28  9    0.0   -0.6    4.6  278.0
   53  7  5 28 12    0.0    0.3    5.9  277.9
   54  7  5 28 15    0.0    0.0    5.6  281.8
   55  7  5 28 18    0.0    0.7    4.7  283.0
   56  7  5 28 21    0.0    0.2    3.0  281.5
    1  7  5 29  0    0.0    0.7    4.0  277.0
    2  7  5 29  3    0.0    0.9    3.1  275.5
    3  7  5 29  6    0.0    1.3    3.0  274.0
    4  7  5 29  9    0.0    1.0    2.4  272.8
    5  7  5 29 12    0.0    0.1    3.1  274.0
    6  7  5 29 15    0.0   -1.7    2.1  280.4
    7  7  5 29 18    0.0   -2.1    1.2  282.8
    8  7  5 29 21    0.0   -2.1    0.4  278.5
    9  7  5 30  0    0.0   -2.1    1.0  275.5
   10  7  5 30  3    0.0   -2.8    0.4  274.9
   11  7  5 30  6    0.0   -2.9   -0.8  274.0
   12  7  5 30  9    0.0   -2.6   -1.5  273.5
   13  7  5 30 12    0.0   -2.9   -1.9  275.8
   14  7  5 30 15    0.0   -3.0   -3.1  282.4
   15  7  5 30 18    0.0   -1.9   -3.7  285.2
   16  7  5 30 21    0.0   -2.1   -1.9  281.0
   17  7  5 31  0    0.0   -2.5   -2.5  278.5
   18  7  5 31  3    0.0   -2.8   -2.4  277.7
   19  7  5 31  6    0.0   -2.7   -3.0  277.0
   20  7  5 31  9    0.0   -2.0   -2.0  276.3
   21  7  5 31 12    0.0   -1.6   -2.8  278.3
   22  7  5 31 15    0.0    0.0   -3.1  285.1
   23  7  5 31 18    0.0    0.9   -2.2  287.7
   24  7  5 31 21    0.0   -0.6   -0.6  280.7
    1  7  6  1  0    0.0   -1.2   -0.9  278.0
    2  7  6  1  3    0.0   -1.0   -1.5  277.9
    3  7  6  1  6    0.0    1.1   -0.5  276.6
    4  7  6  1  9    0.0    1.1    1.8  277.3
    5  7  6  1 12    0.0    1.6    3.2  280.8
    6  7  6  1 15    0.0    0.6    4.7  288.3
    7  7  6  1 18    0.0    0.5    4.4  290.8
    8  7  6  1 21    0.0    0.8    2.0  284.0
    9  7  6  2  0    0.0    2.0   -0.6  280.8
   10  7  6  2  3    0.0    2.8   -2.1  281.4
   11  7  6  2  6    0.0    3.7   -2.1  281.0
   12  7  6  2  9    0.0    3.1   -0.9  279.7
   13  7  6  2 12    0.0    3.4   -0.9  281.6
   14  7  6  2 15    0.0    2.3   -1.0  289.4
   15  7  6  2 18    0.0    3.1   -1.9  292.9
   16  7  6  2 21    0.0    2.6   -2.1  287.6
   17  7  6  3  0    0.0    3.5   -1.4  284.2
   18  7  6  3  3    0.0    3.3   -1.3  283.5
   19  7  6  3  6    0.0    3.6    2.0  281.9
   20  7  6  3  9    0.0    2.0    1.7  280.0
   21  7  6  3 12    0.0    2.4    2.5  282.9
   22  7  6  3 15    0.0    3.0    2.4  290.8
   23  7  6  3 18    0.0    3.6    1.7  294.5
   24  7  6  3 21    0.0    1.9   -1.4  287.0
   25  7  6  4  0    0.0    1.8   -1.9  284.0
   26  7  6  4  3    0.0    1.1   -2.9  283.1
   27  7  6  4  6    0.0    1.0   -3.3  282.3
   28  7  6  4  9    0.0    1.0   -3.0  281.4
   29  7  6  4 12    0.0    1.4   -2.8  283.7
   30  7  6  4 15    0.0    0.8   -3.9  291.6
   31  7  6  4 18    0.0    0.1   -4.8  295.1
   32  7  6  4 21    0.0   -1.0   -3.1  289.2
   33  7  6  5  0    0.0   -0.8   -2.9  284.9
   34  7  6  5  3    0.0   -0.2   -3.2  283.4
   35  7  6  5  6    0.0   -0.1   -3.4  282.4
   36  7  6  5  9    0.0    0.0   -2.8  281.6
   37  7  6  5 12    0.0    0.4   -3.0  283.5
   38  7  6  5 15    0.0    1.2   -2.2  290.5
   39  7  6  5 18    0.0    1.5   -1.0  294.3
   40  7  6  5 21    0.0   -0.6   -0.6  286.4
   41  7  6  6  0    0.0   -0.8   -1.5  284.2
   42  7  6  6  3    0.0   -0.8   -2.2  284.0
   43  7  6  6  6    0.0   -0.1   -2.8  283.1
   44  7  6  6  9    0.0   -0.5   -2.0  281.5
   45  7  6  6 12    0.0   -1.0   -1.2  284.2
   46  7  6  6 15    0.0   -1.2   -1.3  291.0
   47  7  6  6 18    0.0   -0.6   -1.1  294.0
   48  7  6  6 21    0.0   -1.8    0.0  287.4
   49  7  6  7  0    0.0   -2.5   -0.2  284.9
   50  7  6  7  3    0.0   -2.2   -0.4  283.4
   51  7  6  7  6    0.0   -1.7   -1.2  281.8
   52  7  6  7  9    0.0   -1.0    0.0  279.9
   53  7  6  7 12    0.0   -1.1    0.0  285.8
   54  7  6  7 15    0.0   -1.4    0.0  291.8
   55  7  6  7 18    0.0   -0.8    0.3  294.5
   56  7  6  7 21    0.0   -2.3    0.1  288.2
    1  7  6  8  0    0.0   -3.2   -0.7  285.5
    2  7  6  8  3    0.0   -2.6   -1.4  283.9
    3  7  6  8  6    0.0   -2.4   -1.9  282.5
    4  7  6  8  9    0.0   -2.3   -1.5  281.5
    5  7  6  8 12    0.0   -2.4   -2.1  283.3
    6  7  6  8 15    0.0   -1.8   -0.8  290.0
    7  7  6  8 18    0.0   -2.9   -0.8  293.2
    8  7  6  8 21    0.0   -2.9    0.3  288.6
    9  7  6  9  0    0.0   -2.9    2.4  285.2
   10  7  6  9  3    0.0   -2.4    1.9  283.5
   11  7  6  9  6    0.0   -2.3    0.0  282.0
   12  7  6  9  9    0.0   -1.9    0.9  281.6
   13  7  6  9 12    0.0   -2.4    2.1  284.3
   14  7  6  9 15    0.0   -1.1    2.2  291.1
   15  7  6  9 18    0.0   -1.9    1.3  293.8
   16  7  6  9 21    0.0   -2.1    1.4  288.7
   17  7  6 10  0    0.0   -2.9    2.1  285.6
   18  7  6 10  3    0.0   -1.6    1.9  284.0
   19  7  6 10  6    0.0   -1.1    1.9  281.9
   20  7  6 10  9    0.0   -1.4    2.4  281.2
   21  7  6 10 12    0.0   -1.2    1.9  283.3
   22  7  6 10 15    0.0   -3.2    1.1  290.4
   23  7  6 10 18    0.0   -3.0    1.4  292.9
   24  7  6 10 21    0.0   -2.4    0.7  286.6
   25  7  6 11  0    0.0   -3.2   -0.1  287.7
   26  7  6 11  3    0.0   -2.3   -0.3  287.3
   27  7  6 11  6    0.0   -1.6    0.0  287.0
   28  7  6 11  9    0.0   -1.6    1.1  287.2
   29  7  6 11 12    0.0   -1.7    1.3  287.2
   30  7  6 11 15    0.0   -1.2    2.5  289.0
   31  7  6 11 18    0.0   -2.2    1.4  293.4
   32  7  6 11 21    0.0   -2.0    1.4  288.7
   33  7  6 12  0    0.0   -2.6    2.0  285.4
   34  7  6 12  3    0.0   -1.8    1.8  283.6
   35  7  6 12  6    0.0   -2.3    1.1  282.6
   36  7  6 12  9    0.0   -1.9    1.5  281.9
   37  7  6 12 12    0.0   -2.8    1.1  283.6
   38  7  6 12 15    0.0   -1.9    0.2  290.8
   39  7  6 12 18    0.0   -3.1    0.6  295.0
   40  7  6 12 21    0.0   -2.5    1.3  289.9
   41  7  6 13  0    0.0   -2.7    2.6  289.5
   42  7  6 13  3    0.0   -1.6    2.4  288.8
   43  7  6 13  6    0.0   -0.7    2.2  288.0
   44  7  6 13  9    0.0   -0.9    2.6  287.6
   45  7  6 13 12    0.5   -1.4    3.7  287.1
   46  7  6 13 15    0.0   -1.4    3.4  287.5
   47  7  6 13 18    0.0   -0.5    3.6  289.0
   48  7  6 13 21    0.0   -1.1    4.4  288.1
   49  7  6 14  0    0.0   -1.1    3.2  286.3
   50  7  6 14  3    0.0   -1.8    3.4  286.5
   51  7  6 14  6    0.0   -1.9    3.0  286.1
   52  7  6 14  9    0.0   -2.7    2.7  285.7
   53  7  6 14 12    0.0   -3.0    3.2  285.8
   54  7  6 14 15    0.0   -3.5    1.5  288.0
   55  7  6 14 18    0.0   -2.2    2.4  291.5
   56  7  6 14 21    0.0   -1.9    3.4  288.7
    1  7  6 15  0    0.0   -2.0    5.6  286.8
    2  7  6 15  3    0.0    1.4    7.6  284.7
    3  7  6 15  6    0.0    4.0    8.9  282.0
    4  7  6 15  9    0.0    2.6    6.8  281.1
    5  7  6 15 12    0.0    2.0    8.1  280.5
    6  7  6 15 15    0.0    1.8    6.8  283.5
    7  7  6 15 18    0.0    2.2    5.1  286.0
    8  7  6 15 21    0.0    1.3    1.8  282.5
    9  7  6 16  0    0.0    2.2    0.0  278.9
   10  7  6 16  3    0.0    1.9   -1.2  278.6
   11  7  6 16  6    0.0    1.5   -1.4  277.5
   12  7  6 16  9    0.0    1.4   -1.8  276.5
   13  7  6 16 12    0.0    0.5   -3.4  278.8
   14  7  6 16 15    0.0   -0.5   -4.2  285.8
   15  7  6 16 18    0.0   -1.9   -4.5  288.9
   16  7  6 16 21    0.0   -2.1   -2.6  284.6
   17  7  6 17  0    0.0   -2.9   -2.5  281.1
   18  7  6 17  3    0.0   -2.2   -1.7  279.4
   19  7  6 17  6    0.0   -0.9   -1.8  278.5
   20  7  6 17  9    0.0   -0.1   -1.9  278.1
   21  7  6 17 12    0.0   -0.2   -0.4  281.6
   22  7  6 17 15    0.0    0.4    0.5  287.5
   23  7  6 17 18    0.0    1.9    2.1  290.4
   24  7  6 17 21    0.0   -0.6    2.9  286.0
   25  7  6 18  0    0.0   -0.5    3.6  282.1
   26  7  6 18  3    0.0   -0.9    3.2  280.5
   27  7  6 18  6    0.0   -0.9    2.0  278.5
   28  7  6 18  9    0.0   -2.0    1.7  277.6
   29  7  6 18 12    0.0   -2.6    0.4  279.1
   30  7  6 18 15    0.0   -2.8    0.0  285.8
   31  7  6 18 18    0.0   -2.4    0.0  289.2
   32  7  6 18 21    0.0   -3.5    0.2  285.1
   33  7  6 19  0    0.0   -3.5    0.5  281.5
   34  7  6 19  3    0.0   -3.1    0.0  280.0
   35  7  6 19  6    0.0   -1.8   -0.4  278.6
   36  7  6 19  9    0.0   -1.8   -0.3  278.1
   37  7  6 19 12    0.0   -2.4   -0.6  281.1
   38  7  6 19 15    0.0   -1.0   -1.1  287.6
   39  7  6 19 18    0.0   -0.9   -0.7  289.1
   40  7  6 19 21    0.0   -2.8   -0.5  286.9
   41  7  6 20  0    0.0   -2.7   -0.6  282.4
   42  7  6 20  3    0.0   -1.8   -1.4  281.1
   43  7  6 20  6    0.0   -1.5   -1.9  280.6
   44  7  6 20  9    0.0   -1.8   -0.5  280.3
   45  7  6 20 12    0.0   -3.6   -0.5  283.5
   46  7  6 20 15    0.0   -2.2   -0.2  289.5
   47  7  6 20 18    0.0   -2.1    1.0  292.4
   48  7  6 20 21    0.0   -2.1    1.6  290.0
   49  7  6 21  0    0.0   -1.4    3.1  287.1
   50  7  6 21  3    0.0   -1.9    3.8  286.5
   51  7  6 21  6    0.0   -1.4    3.1  286.1
   52  7  6 21  9    0.0   -1.0    4.4  283.8
   53  7  6 21 12    0.0   -1.0    3.9  283.1
   54  7  6 21 15    0.0   -2.0    3.8  286.7
   55  7  6 21 18    0.0   -2.5    3.5  288.8
   56  7  6 21 21    0.0   -3.3    3.3  286.8
    1  7  6 22  0    0.0   -1.5    3.0  283.2
    2  7  6 22  3    0.0   -0.8    2.9  282.3
    3  7  6 22  6    0.0    0.0    1.6  283.2
    4  7  6 22  9    0.0    0.7    1.8  283.7
    5  7  6 22 12    0.0   -0.1    0.1  284.8
    6  7  6 22 15    0.0    0.6    0.2  291.0
    7  7  6 22 18    0.0    2.1   -0.3  293.4
    8  7  6 22 21    0.0    0.4    0.2  287.5
    9  7  6 23  0    0.0   -0.4   -0.5  283.9
   10  7  6 23  3    0.0   -1.1    0.4  283.4
   11  7  6 23  6    0.0    0.8    2.5  285.0
   12  7  6 23  9    0.0    1.4    7.7  284.9
   13  7  6 23 12    0.0    0.6    7.8  284.0
   14  7  6 23 15    0.0   -1.8    7.4  287.7
   15  7  6 23 18    0.0   -0.8    6.1  288.7
   16  7  6 23 21    0.0   -0.9    4.4  284.6
   17  7  6 24  0    0.0   -0.9    4.2  281.9
   18  7  6 24  3    0.0   -0.5    3.8  280.6
   19  7  6 24  6    0.0   -0.7    3.0  278.5
   20  7  6 24  9    0.0    0.0    1.8  276.2
   21  7  6 24 12    0.0    0.6    1.8  279.5
   22  7  6 24 15    0.0    0.5    1.2  286.0
   23  7  6 24 18    0.0    0.7    0.0  288.6
   24  7  6 24 21    0.0    0.5   -1.1  281.4
   25  7  6 25  0    0.0    0.6   -2.1  279.6
   26  7  6 25  3    0.0    0.0   -3.1  279.0
   27  7  6 25  6    0.0    0.1   -2.6  278.4
   28  7  6 25  9    0.0   -0.2   -2.5  278.0
   29  7  6 25 12    0.0   -1.9   -3.2  279.9
   30  7  6 25 15    0.0   -3.1   -3.5  282.8
   31  7  6 25 18    0.0   -1.7   -2.7  286.4
   32  7  6 25 21    0.0   -2.1   -4.0  282.8
   33  7  6 26  0    0.0   -1.3   -3.5  280.3
   34  7  6 26  3    1.0   -1.1   -3.0  279.8
   35  7  6 26  6    3.0   -0.6   -2.0  279.6
   36  7  6 26  9    0.0   -1.5   -1.4  279.4
   37  7  6 26 12    1.1   -1.1   -1.0  279.6
   38  7  6 26 15    2.4   -1.2   -0.3  279.8
   39  7  6 26 18    6.0   -0.7   -0.1  280.4
   40  7  6 26 21    0.0   -1.5    0.0  280.1
   41  7  6 27  0    0.0   -1.2   -0.9  278.2
   42  7  6 27  3    0.0    0.2   -2.0  277.6
   43  7  6 27  6    0.0    1.0   -1.5  276.6
   44  7  6 27  9    0.0    1.9   -1.0  276.2
   45  7  6 27 12    0.0    0.5   -1.7  278.5
   46  7  6 27 15    0.0   -0.3   -2.0  284.9
   47  7  6 27 18    0.0   -1.0   -3.2  288.8
   48  7  6 27 21    0.0   -1.4   -2.8  284.5
   49  7  6 28  0    0.0   -1.8   -2.2  281.0
   50  7  6 28  3    0.0   -1.3   -2.8  279.4
   51  7  6 28  6    0.0    0.1   -3.1  278.2
   52  7  6 28  9    0.0   -0.2   -3.0  277.5
   53  7  6 28 12    0.0   -1.0   -2.9  279.3
   54  7  6 28 15    0.0    0.2   -3.5  286.8
   55  7  6 28 18    0.0   -0.6   -5.2  290.4
   56  7  6 28 21    0.0   -0.5   -3.6  285.9
    1  7  6 29  0    0.0   -1.3   -3.6  282.1
    2  7  6 29  3    0.0   -0.6   -3.1  280.5
    3  7  6 29  6    0.0    0.3   -3.5  279.7
    4  7  6 29  9    0.0    0.0   -3.7  279.6
    5  7  6 29 12    0.0    0.0   -3.0  281.0
    6  7  6 29 15    0.0    1.2   -3.9  288.5
    7  7  6 29 18    0.0    1.5   -2.8  292.3
    8  7  6 29 21    0.0    0.0   -1.9  285.8
    9  7  6 30  0    0.0    0.2   -1.8  282.1
   10  7  6 30  3    0.0    1.1   -1.7  281.0
   11  7  6 30  6    0.0    1.0   -0.9  279.2
   12  7  6 30  9    0.0    1.3   -1.0  279.3
   13  7  6 30 12    0.0    0.8   -1.1  282.8
   14  7  6 30 15    0.0    0.4   -2.1  289.0
   15  7  6 30 18    0.0    0.5   -3.8  292.1
   16  7  6 30 21    0.0   -0.9   -2.4  286.9
    1  7  7  1  0    0.0   -2.1   -2.5  283.1
    2  7  7  1  3    0.0   -2.0   -2.3  281.9
    3  7  7  1  6    0.0   -1.8   -2.2  280.2
    4  7  7  1  9    0.0   -1.5   -1.8  279.1
    5  7  7  1 12    0.0   -2.0   -2.1  280.3
    6  7  7  1 15    0.0   -1.9   -3.4  287.5
    7  7  7  1 18    0.0   -3.0   -3.9  290.7
    8  7  7  1 21    0.0   -2.5   -1.9  286.5
    9  7  7  2  0    0.0   -3.2   -1.7  282.6
   10  7  7  2  3    0.0   -3.0   -1.4  280.6
   11  7  7  2  6    0.0   -2.8   -0.8  279.8
   12  7  7  2  9    0.0   -2.2   -1.2  278.7
   13  7  7  2 12    0.0   -1.5   -0.9  280.7
   14  7  7  2 15    0.0   -1.2   -0.9  287.5
   15  7  7  2 18    0.0   -2.1   -1.9  290.8
   16  7  7  2 21    0.0   -2.5   -0.5  286.7
   17  7  7  3  0    0.0   -4.0   -0.7  283.2
   18  7  7  3  3    0.0   -2.7   -1.6  281.8
   19  7  7  3  6    0.0   -1.1   -0.9  279.9
   20  7  7  3  9    0.0   -2.1   -1.0  279.9
   21  7  7  3 12    0.0   -3.6   -2.0  281.8
   22  7  7  3 15    0.0   -1.4   -3.1  289.5
   23  7  7  3 18    0.0   -1.3   -1.6  293.7
   24  7  7  3 21    0.0   -2.2    0.0  288.9
   25  7  7  4  0    0.0   -2.9    0.0  287.6
   26  7  7  4  3    0.0   -2.6   -1.1  287.6
   27  7  7  4  6    0.0   -2.4   -0.6  288.4
   28  7  7  4  9    0.0   -1.9   -0.2  288.4
   29  7  7  4 12    0.0   -2.7    1.8  289.0
   30  7  7  4 15    0.0   -2.5    0.3  290.1
   31  7  7  4 18    0.0   -1.2    1.1  293.2
   32  7  7  4 21    0.0   -1.9    0.6  291.5
   33  7  7  5  0    0.0   -1.2    1.0  290.8
   34  7  7  5  3    0.0   -1.6   -0.2  291.0
   35  7  7  5  6    0.0   -0.6   -1.6  291.2
   36  7  7  5  9    0.0    0.1   -2.9  291.7
   37  7  7  5 12    0.0   -1.0   -1.9  291.5
   38  7  7  5 15    0.0    0.1   -4.9  296.6
   39  7  7  5 18    0.0    2.2   -4.5  300.5
   40  7  7  5 21    0.0    0.8   -4.0  296.9
   41  7  7  6  0    0.0    1.1   -3.6  294.3
   42  7  7  6  3    0.0    0.9   -4.7  293.9
   43  7  7  6  6    0.0    2.0    1.5  292.3
   44  7  7  6  9    1.0   -2.1    8.8  289.0
   45  7  7  6 12    2.0   -3.4    6.1  286.5
   46  7  7  6 15    0.0   -5.3    2.6  292.0
   47  7  7  6 18    0.0   -3.2    1.4  293.9
   48  7  7  6 21    0.0   -3.0    1.8  290.6
   49  7  7  7  0    0.0   -2.2    2.4  287.1
   50  7  7  7  3    0.0   -3.1    2.9  286.0
   51  7  7  7  6    0.0   -3.2    3.5  284.5
   52  7  7  7  9    0.0   -3.9    4.4  283.9
   53  7  7  7 12    0.0   -3.4    4.2  283.7
   54  7  7  7 15    0.0   -3.7    3.9  285.0
   55  7  7  7 18    0.0   -3.1    5.7  287.9
   56  7  7  7 21    0.0   -2.2    7.9  285.6
    1  7  7  8  0    0.0   -1.8    7.0  282.5
    2  7  7  8  3    0.0   -2.2    5.9  281.8
    3  7  7  8  6    0.0   -1.8    4.7  280.3
    4  7  7  8  9    0.0   -2.0    5.1  280.1
    5  7  7  8 12    0.0   -2.1    4.6  279.5
    6  7  7  8 15    0.0   -4.2    4.4  283.1
    7  7  7  8 18    0.0   -2.7    5.9  285.2
    8  7  7  8 21    0.0   -2.5    5.9  282.7
    9  7  7  9  0    0.0   -2.3    5.9  280.8
   10  7  7  9  3    0.0   -2.5    6.4  279.1
   11  7  7  9  6    0.0   -1.8    6.1  278.1
   12  7  7  9  9    0.0   -1.6    6.4  277.4
   13  7  7  9 12    1.0   -0.4    6.8  275.6
   14  7  7  9 15    1.0    0.8    6.2  275.8
   15  7  7  9 18    1.1    0.2    5.7  276.9
   16  7  7  9 21    0.0   -1.1    5.0  277.4
   17  7  7 10  0    0.0   -0.2    5.0  274.7
   18  7  7 10  3    0.0    0.4    3.4  273.5
   19  7  7 10  6    0.0    2.0    3.5  271.9
   20  7  7 10  9    0.0    2.1    2.5  270.9
   21  7  7 10 12    0.0    1.8    1.6  272.1
   22  7  7 10 15    0.0    1.9    2.4  279.3
   23  7  7 10 18    0.0    1.2    2.0  282.5
   24  7  7 10 21    0.0    0.4    0.3  276.6
   25  7  7 11  0    0.0    1.7   -1.3  273.6
   26  7  7 11  3    0.0    1.9   -2.5  274.4
   27  7  7 11  6    0.0    1.3   -2.5  273.2
   28  7  7 11  9    0.0    0.7   -2.9  272.9
   29  7  7 11 12    0.0    0.9   -3.1  274.9
   30  7  7 11 15    0.0    1.1   -3.5  282.3
   31  7  7 11 18    0.0    0.2   -3.2  285.6
   32  7  7 11 21    0.0   -0.8   -2.6  280.7
   33  7  7 12  0    0.0   -1.8   -3.1  276.8
   34  7  7 12  3    0.0   -1.5   -3.0  275.4
   35  7  7 12  6    0.0   -1.1   -2.4  273.7
   36  7  7 12  9    0.0   -1.5   -2.5  273.2
   37  7  7 12 12    0.0   -1.4   -2.3  275.4
   38  7  7 12 15    0.0   -1.9   -3.0  283.0
   39  7  7 12 18    0.0   -2.2   -3.6  286.8
   40  7  7 12 21    0.0   -2.5   -1.9  282.7
   41  7  7 13  0    0.0   -2.9   -2.4  278.2
   42  7  7 13  3    0.0   -2.9   -2.4  277.0
   43  7  7 13  6    0.0   -2.0   -2.5  275.0
   44  7  7 13  9    0.0   -2.4   -1.7  274.1
   45  7  7 13 12    0.0   -2.1   -2.2  276.2
   46  7  7 13 15    0.0   -1.6   -2.5  284.2
   47  7  7 13 18    0.0   -1.4   -3.0  288.8
   48  7  7 13 21    0.0   -1.1   -0.7  282.4
   49  7  7 14  0    0.0   -2.2    2.7  281.2
   50  7  7 14  3    0.0   -1.2    2.3  278.2
   51  7  7 14  6    0.0    1.8    2.8  278.0
   52  7  7 14  9    0.0    1.8    3.0  277.4
   53  7  7 14 12    0.0    1.8    3.4  278.0
   54  7  7 14 15    0.0   -0.1    5.8  286.0
   55  7  7 14 18    0.0    0.8    4.9  289.2
   56  7  7 14 21    0.0   -0.8    2.4  284.6
    1  7  7 15  0    0.0   -1.9    1.3  279.4
    2  7  7 15  3    0.0   -1.3   -0.6  277.1
    3  7  7 15  6    0.0    0.4   -2.2  277.2
    4  7  7 15  9    0.0    1.4   -2.6  277.4
    5  7  7 15 12    0.0    1.4   -2.9  279.2
    6  7  7 15 15    0.0    1.2   -4.6  287.1
    7  7  7 15 18    0.0   -0.5   -4.9  290.8
    8  7  7 15 21    0.0   -1.3   -3.4  286.8
    9  7  7 16  0    0.0   -1.7   -2.9  281.5
   10  7  7 16  3    0.0   -0.9   -2.1  278.9
   11  7  7 16  6    0.0   -0.6   -3.2  279.1
   12  7  7 16  9    0.0   -0.4   -2.5  277.9
   13  7  7 16 12    0.0   -1.2   -2.6  280.1
   14  7  7 16 15    0.0   -0.2   -3.4  287.8
   15  7  7 16 18    0.0   -1.1   -3.9  291.3
   16  7  7 16 21    0.0   -1.6   -1.8  286.5
   17  7  7 17  0    0.0   -2.7   -1.2  283.6
   18  7  7 17  3    0.0   -2.2   -1.1  282.9
   19  7  7 17  6    0.0   -2.4   -0.3  281.0
   20  7  7 17  9    0.0   -2.0   -1.0  279.0
   21  7  7 17 12    0.0   -1.2    1.3  282.0
   22  7  7 17 15    0.0   -0.8    2.8  286.7
   23  7  7 17 18    0.0   -1.4    2.0  291.3
   24  7  7 17 21    0.0   -0.7    1.1  285.3
   25  7  7 18  0    0.0   -1.4   -0.3  280.9
   26  7  7 18  3    0.0   -0.9   -1.1  280.0
   27  7  7 18  6    0.0    0.2   -1.8  280.0
   28  7  7 18  9    0.0    0.7   -2.2  280.0
   29  7  7 18 12    0.0    0.6   -2.3  282.5
   30  7  7 18 15    0.0    0.7   -3.1  290.6
   31  7  7 18 18    0.0    0.9   -2.9  294.6
   32  7  7 18 21    0.0   -0.2   -2.8  289.4
   33  7  7 19  0    0.0    0.0   -2.5  284.5
   34  7  7 19  3    0.0   -0.1   -3.6  284.0
   35  7  7 19  6    0.0    1.1   -3.8  283.0
   36  7  7 19  9    0.0    0.8   -4.1  282.2
   37  7  7 19 12    0.0    1.3   -5.4  284.0
   38  7  7 19 15    0.0    1.6   -6.3  291.8
   39  7  7 19 18    0.0    3.3   -5.7  296.1
   40  7  7 19 21    0.0    0.9   -3.5  292.0
   41  7  7 20  0    0.0   -0.2   -2.3  286.6
   42  7  7 20  3    0.0   -0.6   -2.5  285.2
   43  7  7 20  6    0.0   -0.1   -1.0  282.0
   44  7  7 20  9    0.0   -0.8    4.2  284.7
   45  7  7 20 12    0.0   -2.5    5.5  285.9
   46  7  7 20 15    0.0   -2.8    5.3  291.4
   47  7  7 20 18    0.0   -2.5    3.1  293.3
   48  7  7 20 21    0.0   -2.7    2.5  289.3
   49  7  7 21  0    0.0   -3.4    1.9  284.9
   50  7  7 21  3    0.0   -3.6    0.5  283.4
   51  7  7 21  6    0.0   -3.5    0.2  282.8
   52  7  7 21  9    0.0   -3.5   -0.2  282.5
   53  7  7 21 12    0.0   -4.8   -0.5  284.1
   54  7  7 21 15    0.0   -3.0   -1.8  292.1
   55  7  7 21 18    0.0    0.0   -1.7  296.5
   56  7  7 21 21    0.0    0.0    0.9  291.3
    1  7  7 22  0    0.0   -1.5    2.9  288.5
    2  7  7 22  3    0.0   -0.6    4.4  286.2
    3  7  7 22  6    0.0    0.6    7.6  287.5
    4  7  7 22  9    0.0    2.0    9.2  285.4
    5  7  7 22 12    0.0    3.5    9.0  284.8
    6  7  7 22 15    0.0    3.1    9.0  287.8
    7  7  7 22 18    0.0    2.9    7.6  289.5
    8  7  7 22 21    0.0    2.1    5.2  286.5
    9  7  7 23  0    0.0    2.0    4.0  281.5
   10  7  7 23  3    0.0    1.9    2.0  278.9
   11  7  7 23  6    0.0    2.0    0.9  277.4
   12  7  7 23  9    0.0    2.6   -1.5  277.4
   13  7  7 23 12    0.0    2.6   -3.3  279.6
   14  7  7 23 15    0.0    3.8   -4.4  287.5
   15  7  7 23 18    0.0    2.1   -4.6  290.2
   16  7  7 23 21    0.0    0.4   -4.6  288.3
   17  7  7 24  0    0.0   -0.6   -3.4  282.6
   18  7  7 24  3    0.0   -1.1   -0.6  280.4
   19  7  7 24  6    0.0   -0.5   -1.8  281.6
   20  7  7 24  9    0.0    1.9   -0.6  281.5
   21  7  7 24 12    0.0    1.6    6.2  283.4
   22  7  7 24 15    0.0    1.4    7.5  285.6
   23  7  7 24 18    0.0    1.9    6.6  287.4
   24  7  7 24 21    0.0    1.4    5.0  284.7
   25  7  7 25  0    0.0   -0.1    2.4  278.3
   26  7  7 25  3    0.0    0.6   -0.7  275.4
   27  7  7 25  6    0.0    2.6   -2.3  278.1
   28  7  7 25  9    0.0    2.2   -3.2  278.6
   29  7  7 25 12    0.0    2.9   -3.4  280.0
   30  7  7 25 15    0.0    5.5   -0.4  287.9
   31  7  7 25 18    0.0    5.0    5.2  291.6
   32  7  7 25 21    0.0    1.4    3.4  288.8
   33  7  7 26  0    0.0    1.1    2.1  281.9
   34  7  7 26  3    0.0    1.0    2.0  280.2
   35  7  7 26  6    0.0    2.0    0.6  279.0
   36  7  7 26  9    0.0    1.6   -0.8  278.3
   37  7  7 26 12    0.0    0.5   -2.8  283.1
   38  7  7 26 15    0.0    2.5   -5.0  291.7
   39  7  7 26 18    0.0    3.4   -4.2  296.3
   40  7  7 26 21    0.0    1.1   -3.8  292.2
   41  7  7 27  0    0.0    0.8   -3.6  287.1
   42  7  7 27  3    0.0    1.3   -3.8  285.2
   43  7  7 27  6    0.0    1.0   -0.1  279.5
   44  7  7 27  9    0.0   -2.5    3.8  282.4
   45  7  7 27 12    0.0   -5.1    5.8  282.7
   46  7  7 27 15    0.0   -5.9    5.2  286.3
   47  7  7 27 18    0.0   -5.9    4.4  288.9
   48  7  7 27 21    0.0   -4.4    3.8  286.0
   49  7  7 28  0    0.0   -3.2    3.4  281.2
   50  7  7 28  3    0.0   -3.3    3.2  279.5
   51  7  7 28  6    0.0   -3.2    2.8  277.8
   52  7  7 28  9    0.0   -3.0    1.7  276.0
   53  7  7 28 12    0.0   -3.0    2.8  277.1
   54  7  7 28 15    0.0   -4.4    0.9  283.0
   55  7  7 28 18    0.0   -4.9   -0.4  286.6
   56  7  7 28 21    0.0   -4.4   -0.2  284.6
    1  7  7 29  0    0.0   -3.5    0.0  279.4
    2  7  7 29  3    0.0   -2.9   -1.1  277.7
    3  7  7 29  6    0.0   -3.1   -1.6  276.4
    4  7  7 29  9    0.0   -3.3   -1.4  275.9
    5  7  7 29 12    0.0   -4.0   -1.4  277.4
    6  7  7 29 15    0.0   -4.6   -3.1  285.0
    7  7  7 29 18    0.0   -5.0   -3.3  289.7
    8  7  7 29 21    0.0   -3.9   -1.5  286.9
    9  7  7 30  0    0.0   -4.0   -1.2  281.1
   10  7  7 30  3    0.0   -2.2   -0.9  277.4
   11  7  7 30  6    0.0   -2.4   -0.8  276.4
   12  7  7 30  9    0.0   -2.1   -1.2  275.8
   13  7  7 30 12    0.0   -2.2    0.2  278.9
   14  7  7 30 15    0.0   -1.0   -0.9  287.4
   15  7  7 30 18    0.0   -0.2   -1.8  291.4
   16  7  7 30 21    0.0   -0.8   -1.4  286.9
   17  7  7 31  0    0.0   -2.0   -2.4  282.9
   18  7  7 31  3    0.0   -1.1   -2.6  280.6
   19  7  7 31  6    0.0   -0.8   -2.5  279.7
   20  7  7 31  9    0.0   -1.4   -2.4  279.1
   21  7  7 31 12    0.0   -1.2   -2.3  282.2
   22  7  7 31 15    0.0    0.0   -3.2  290.5
   23  7  7 31 18    0.0   -0.2   -3.0  294.3
   24  7  7 31 21    0.0   -0.9   -1.6  289.6
    1  7  8  1  0    0.0   -1.6   -1.5  283.9
    2  7  8  1  3    0.0   -1.5   -2.1  283.5
    3  7  8  1  6    0.0    1.5    2.1  282.0
    4  7  8  1  9    0.0    1.6    5.4  281.8
    5  7  8  1 12    0.0    1.5    7.7  281.6
    6  7  8  1 15    0.0    1.4    8.2  285.5
    7  7  8  1 18    0.0    0.1    7.8  286.7
    8  7  8  1 21    0.0    0.0    7.6  284.4
    9  7  8  2  0    0.0   -0.8    7.6  282.4
   10  7  8  2  3    0.0   -0.6    5.9  281.2
   11  7  8  2  6    0.0    0.3    5.4  279.8
   12  7  8  2  9    0.0   -0.4    4.9  278.5
   13  7  8  2 12    0.0   -0.9    6.4  278.4
   14  7  8  2 15    0.0   -1.1    5.1  281.1
   15  7  8  2 18    0.0   -1.9    5.5  282.8
   16  7  8  2 21    0.0   -1.9    5.3  281.4
   17  7  8  3  0    0.0   -0.8    6.8  280.0
   18  7  8  3  3    2.0   -1.1    5.2  279.6
   19  7  8  3  6    2.9    0.2    5.7  278.8
   20  7  8  3  9    1.0    0.6    5.6  278.1
   21  7  8  3 12    2.0    0.9    6.9  277.8
   22  7  8  3 15    0.0    1.0    5.5  278.6
   23  7  8  3 18    0.0    1.2    5.8  281.0
   24  7  8  3 21    0.0    0.6    4.4  280.5
   25  7  8  4  0    0.0    1.1    3.2  278.9
   26  7  8  4  3    0.0    1.0    2.5  276.0
   27  7  8  4  6    0.0    1.4    2.5  274.3
   28  7  8  4  9    0.0    1.1    1.9  273.0
   29  7  8  4 12    0.0    0.6    1.4  275.8
   30  7  8  4 15    0.0    0.0    1.2  283.5
   31  7  8  4 18    0.0   -1.0   -1.4  286.4
   32  7  8  4 21    0.0   -1.1   -2.2  283.8
   33  7  8  5  0    0.0   -1.8   -2.9  278.1
   34  7  8  5  3    0.0   -2.2   -2.9  276.6
   35  7  8  5  6    0.0   -2.4   -3.3  275.4
   36  7  8  5  9    0.0   -2.9   -2.6  274.8
   37  7  8  5 12    0.0   -4.1   -3.4  277.5
   38  7  8  5 15    0.0   -3.6   -4.4  284.9
   39  7  8  5 18    0.0   -4.2   -4.9  288.2
   40  7  8  5 21    0.0   -3.7   -1.9  286.1
   41  7  8  6  0    0.0   -4.2    0.9  281.0
   42  7  8  6  3    0.0   -3.1    1.5  280.5
   43  7  8  6  6    0.0   -0.8    1.2  280.8
   44  7  8  6  9    0.0    0.3    1.9  281.0
   45  7  8  6 12    0.0    1.6    3.3  281.3
   46  7  8  6 15    0.0    2.9    4.5  285.5
   47  7  8  6 18    0.0    2.7    3.7  289.0
   48  7  8  6 21    0.0    2.2    2.5  286.4
   49  7  8  7  0    0.0    1.8    0.9  278.8
   50  7  8  7  3    0.0    1.9   -0.2  277.5
   51  7  8  7  6    0.0    1.5   -3.2  279.0
   52  7  8  7  9    0.0    1.5   -3.2  278.4
   53  7  8  7 12    0.0    1.0   -4.0  280.9
   54  7  8  7 15    0.0    0.9   -4.7  289.9
   55  7  8  7 18    0.0    0.4   -5.7  293.5
   56  7  8  7 21    0.0   -0.9   -3.6  290.0
    1  7  8  8  0    0.0   -2.3   -4.4  284.8
    2  7  8  8  3    0.0   -2.5   -4.8  283.5
    3  7  8  8  6    0.0   -3.1   -5.8  282.6
    4  7  8  8  9    0.0   -2.9   -5.2  282.1
    5  7  8  8 12    0.0   -3.7   -6.4  283.1
    6  7  8  8 15    0.0   -2.5   -6.4  290.1
    7  7  8  8 18    0.0   -2.7   -4.4  294.0
    8  7  8  8 21    0.0   -1.9   -1.5  291.0
    9  7  8  9  0    0.0   -4.0   -0.7  286.0
   10  7  8  9  3    0.0   -2.7   -0.4  282.8
   11  7  8  9  6    0.0    0.4    3.9  282.2
   12  7  8  9  9    0.0    1.2    5.1  281.1
   13  7  8  9 12    0.0    1.9    6.6  282.0
   14  7  8  9 15    0.0    1.7    7.1  286.4
   15  7  8  9 18    0.0    1.4    7.4  290.5
   16  7  8  9 21    0.0    1.2    6.8  288.5
   17  7  8 10  0    0.0    4.2    7.1  283.0
   18  7  8 10  3    0.0    3.6    6.5  279.9
   19  7  8 10  6    0.0    4.6    7.2  278.5
   20  7  8 10  9    0.0    3.2    5.5  278.4
   21  7  8 10 12    0.0    5.1    6.0  279.1
   22  7  8 10 15    0.0    3.2    6.9  284.5
   23  7  8 10 18    0.0    2.1    5.1  287.5
   24  7  8 10 21    0.0    0.1    2.9  285.0
   25  7  8 11  0    0.0   -0.3    1.9  276.0
   26  7  8 11  3    0.0    0.0   -1.0  273.5
   27  7  8 11  6    0.0    0.3   -3.1  275.9
   28  7  8 11  9    0.0    0.0   -3.1  275.2
   29  7  8 11 12    0.0   -1.4   -2.8  279.0
   30  7  8 11 15    0.0   -1.7   -3.9  287.8
   31  7  8 11 18    0.0   -3.1   -4.4  290.5
   32  7  8 11 21    0.0   -2.8   -3.2  287.1
   33  7  8 12  0    0.0   -3.2   -2.5  282.2
   34  7  8 12  3    0.0   -3.0   -3.1  280.6
   35  7  8 12  6    0.0   -2.6   -3.7  282.5
   36  7  8 12  9    0.0   -3.2   -3.5  283.8
   37  7  8 12 12    0.0   -3.5   -3.5  285.0
   38  7  8 12 15    0.0   -2.8   -5.0  289.2
   39  7  8 12 18    0.0   -1.8   -6.6  295.6
   40  7  8 12 21    0.0   -1.8   -4.4  293.7
   41  7  8 13  0    0.0   -1.2   -3.5  290.5
   42  7  8 13  3    0.0   -1.1   -1.8  287.2
   43  7  8 13  6    0.0   -1.8   -0.7  285.0
   44  7  8 13  9    0.0   -0.3   -1.4  283.9
   45  7  8 13 12    0.0    1.5    1.4  289.7
   46  7  8 13 15    0.0   -0.6    2.4  295.9
   47  7  8 13 18    0.0   -1.8    0.2  299.6
   48  7  8 13 21    0.0   -2.6   -0.4  296.7
   49  7  8 14  0    0.0   -3.6   -0.6  291.5
   50  7  8 14  3    0.0   -2.6   -3.1  291.0
   51  7  8 14  6    0.0   -2.1   -4.2  290.4
   52  7  8 14  9    0.0   -2.0   -4.1  289.7
   53  7  8 14 12    0.0   -1.7   -5.5  292.0
   54  7  8 14 15    0.0    0.8   -6.0  299.4
   55  7  8 14 18    0.0    0.4   -4.2  303.6
   56  7  8 14 21    0.0    0.6   -0.3  299.5
    1  7  8 15  0    0.0   -0.3   11.4  293.8
    2  7  8 15  3    2.0   -2.5    8.8  285.5
    3  7  8 15  6    2.0   -2.3    5.9  284.9
    4  7  8 15  9    0.0   -2.9    5.0  286.1
    5  7  8 15 12    0.0   -0.8    5.6  287.1
    6  7  8 15 15    0.0   -2.8    7.4  292.5
    7  7  8 15 18    0.0   -2.9    6.6  294.0
    8  7  8 15 21    0.0   -2.5    4.9  291.6
    9  7  8 16  0    0.0   -1.6    4.2  286.3
   10  7  8 16  3    0.0   -2.3    3.9  284.5
   11  7  8 16  6    0.0   -2.5    4.2  282.9
   12  7  8 16  9    0.0   -3.1    4.1  282.0
   13  7  8 16 12    0.0   -4.4    7.1  282.9
   14  7  8 16 15    0.0   -5.1    7.4  288.0
   15  7  8 16 18    0.0   -3.2    8.2  290.5
   16  7  8 16 21    0.0   -3.5    6.8  288.1
   17  7  8 17  0    0.0   -2.0    7.6  283.5
   18  7  8 17  3    0.0   -2.2    5.8  282.1
   19  7  8 17  6    0.0   -1.3    4.5  279.9
   20  7  8 17  9    0.0   -2.0    5.0  278.2
   21  7  8 17 12    0.0   -2.8    6.4  279.2
   22  7  8 17 15    0.0   -4.2    4.9  284.6
   23  7  8 17 18    0.0   -3.8    5.1  287.8
   24  7  8 17 21    0.0   -3.6    4.6  285.8
   25  7  8 18  0    0.0   -1.8    3.4  280.4
   26  7  8 18  3    0.0   -1.8    3.1  278.2
   27  7  8 18  6    0.0   -1.1    2.4  276.4
   28  7  8 18  9    0.0   -1.8    2.6  276.0
   29  7  8 18 12    0.0   -2.5    2.2  278.2
   30  7  8 18 15    0.0   -3.6    3.1  285.8
   31  7  8 18 18    0.0   -3.6    4.0  288.3
   32  7  8 18 21    0.0   -2.5    3.2  285.4
   33  7  8 19  0    0.0   -2.4    3.3  282.6
   34  7  8 19  3    0.0   -1.5    4.0  280.0
   35  7  8 19  6    0.0   -0.9    3.4  279.3
   36  7  8 19  9    0.0    0.8    3.2  277.3
   37  7  8 19 12    0.0    1.0    4.6  279.2
   38  7  8 19 15    0.0    0.2    5.0  285.1
   39  7  8 19 18    0.0    0.0    4.4  288.1
   40  7  8 19 21    0.0   -1.4    4.5  286.1
   41  7  8 20  0    0.0   -2.2    1.9  279.5
   42  7  8 20  3    0.0   -1.9    1.1  276.8
   43  7  8 20  6    0.0   -0.9    0.8  274.1
   44  7  8 20  9    0.0   -1.2    0.0  273.3
   45  7  8 20 12    0.0   -1.3   -1.2  279.5
   46  7  8 20 15    0.0   -1.6   -0.9  286.4
   47  7  8 20 18    0.0   -2.2   -3.1  289.7
   48  7  8 20 21    0.0   -2.3   -2.6  287.9
   49  7  8 21  0    0.0   -3.0   -2.1  281.5
   50  7  8 21  3    0.0   -2.8   -2.7  279.9
   51  7  8 21  6    0.0   -2.9   -2.9  279.1
   52  7  8 21  9    0.0   -2.8   -2.9  278.3
   53  7  8 21 12    0.0   -2.5   -3.9  281.0
   54  7  8 21 15    0.0   -1.5   -4.5  288.8
   55  7  8 21 18    0.0   -1.6   -4.4  292.5
   56  7  8 21 21    0.0   -2.5   -2.1  290.9
    1  7  8 22  0    0.0   -3.4   -1.2  283.9
    2  7  8 22  3    0.0   -3.2   -1.4  282.2
    3  7  8 22  6    0.0   -2.0   -2.1  279.8
    4  7  8 22  9    0.0   -1.8   -1.5  278.9
    5  7  8 22 12    0.0   -2.6   -1.6  283.0
    6  7  8 22 15    0.0   -1.9   -1.2  290.9
    7  7  8 22 18    0.0   -1.6   -2.2  294.8
    8  7  8 22 21    0.0   -1.9   -1.0  292.6
    9  7  8 23  0    0.0   -3.6    0.0  286.3
   10  7  8 23  3    0.0   -2.9   -0.9  283.6
   11  7  8 23  6    0.0   -2.3   -1.2  282.1
   12  7  8 23  9    0.0   -2.1   -0.4  281.0
   13  7  8 23 12    0.0   -2.6    0.8  286.9
   14  7  8 23 15    0.0   -2.4    1.4  295.0
   15  7  8 23 18    0.0   -2.4    2.6  298.7
   16  7  8 23 21    0.0   -3.8    4.2  295.6
   17  7  8 24  0    0.0   -4.2    2.6  289.1
   18  7  8 24  3    0.0   -3.2    3.8  287.1
   19  7  8 24  6    0.0   -2.3    3.6  284.7
   20  7  8 24  9    0.0   -1.4    4.6  283.4
   21  7  8 24 12    0.0   -1.6    5.6  284.9
   22  7  8 24 15    0.0   -2.7    6.9  291.5
   23  7  8 24 18    0.0   -2.8    6.8  294.3
   24  7  8 24 21    0.0   -3.3    5.5  291.7
   25  7  8 25  0    0.0   -2.2    3.8  286.0
   26  7  8 25  3    0.0   -2.1    3.8  284.0
   27  7  8 25  6    0.0   -1.8    3.4  282.7
   28  7  8 25  9    0.0   -2.4    3.5  283.0
   29  7  8 25 12    0.0   -2.0    4.6  283.5
   30  7  8 25 15    0.0   -1.6    3.2  288.6
   31  7  8 25 18    0.0    0.5    3.8  291.0
   32  7  8 25 21    0.0   -0.8    4.6  289.8
   33  7  8 26  0    0.0   -0.4    6.2  284.9
   34  7  8 26  3    0.0    0.9    4.9  281.5
   35  7  8 26  6    0.0    1.9    5.4  280.0
   36  7  8 26  9    0.0    2.6    4.4  278.4
   37  7  8 26 12    0.0    3.2    6.5  280.5
   38  7  8 26 15    0.0    2.3    6.6  287.0
   39  7  8 26 18    0.0    3.2    5.4  289.1
   40  7  8 26 21    0.0    2.2    5.5  287.2
   41  7  8 27  0    0.0    1.3    2.5  280.5
   42  7  8 27  3    0.0    0.7    1.4  276.9
   43  7  8 27  6    0.0    1.5   -0.2  275.4
   44  7  8 27  9    0.0    1.9   -1.9  276.8
   45  7  8 27 12    0.0    1.2   -3.5  281.7
   46  7  8 27 15    0.0    2.2   -5.1  289.6
   47  7  8 27 18    0.0    2.5   -4.8  293.1
   48  7  8 27 21    0.0    0.6   -3.4  291.1
   49  7  8 28  0    0.0   -0.8   -4.3  284.7
   50  7  8 28  3    0.0   -1.1   -4.4  283.4
   51  7  8 28  6    0.0   -0.5   -3.3  280.7
   52  7  8 28  9    0.0   -0.4   -2.6  278.9
   53  7  8 28 12    0.0    0.5   -2.1  283.7
   54  7  8 28 15    0.0    2.4   -0.3  291.4
   55  7  8 28 18    0.0   -0.8    3.9  295.2
   56  7  8 28 21    0.0   -1.9    4.6  292.3
    1  7  8 29  0    0.0   -1.6    4.2  285.8
    2  7  8 29  3    0.0   -1.7    4.1  283.6
    3  7  8 29  6    0.0   -1.4    3.5  281.0
    4  7  8 29  9    0.0   -1.5    3.0  279.4
    5  7  8 29 12    0.0   -2.6    2.8  282.6
    6  7  8 29 15    0.0   -3.4    2.5  290.6
    7  7  8 29 18    0.0   -4.4    2.9  293.1
    8  7  8 29 21    0.0   -4.6    2.9  290.8
    9  7  8 30  0    0.0   -3.6    2.8  284.4
   10  7  8 30  3    0.0   -3.3    1.8  281.8
   11  7  8 30  6    0.0   -3.0    0.9  279.6
   12  7  8 30  9    0.0   -3.2    1.1  278.7
   13  7  8 30 12    0.0   -3.4    1.2  282.1
   14  7  8 30 15    0.0   -2.6    1.3  290.0
   15  7  8 30 18    0.0   -2.8    1.5  293.4
   16  7  8 30 21    0.0   -3.2    1.4  291.4
   17  7  8 31  0    0.0   -3.1    0.9  284.2
   18  7  8 31  3    0.0   -2.9    0.4  281.9
   19  7  8 31  6    0.0   -2.1   -0.6  279.8
   20  7  8 31  9    0.0   -1.6   -0.8  278.4
   21  7  8 31 12    0.0   -1.2   -1.0  284.8
   22  7  8 31 15    0.0    0.0   -1.1  293.9
   23  7  8 31 18    0.0   -1.5   -0.4  296.4
   24  7  8 31 21    0.0   -2.2   -0.5  294.0
    1  7  9  1  0    0.0   -3.6   -0.3  286.8
    2  7  9  1  3    0.0   -3.4   -1.1  284.4
    3  7  9  1  6    0.0   -2.7   -1.7  282.8
    4  7  9  1  9    0.0   -2.1   -1.6  281.8
    5  7  9  1 12    0.0   -2.3   -1.4  287.1
    6  7  9  1 15    0.0   -2.5   -1.9  295.0
    7  7  9  1 18    0.0   -2.2   -2.4  298.6
    8  7  9  1 21    0.0   -3.1   -1.1  296.5
    9  7  9  2  0    0.0   -4.1   -0.8  289.1
   10  7  9  2  3    0.0   -3.4   -1.6  286.4
   11  7  9  2  6    0.0   -2.8   -1.8  284.4
   12  7  9  2  9    0.0   -2.6   -1.4  282.9
   13  7  9  2 12    0.0   -2.6   -1.9  287.3
   14  7  9  2 15    0.0   -2.6   -2.1  295.1
   15  7  9  2 18    0.0   -2.9   -2.5  299.2
   16  7  9  2 21    0.0   -3.5   -1.6  297.2
   17  7  9  3  0    0.0   -3.5   -1.6  290.1
   18  7  9  3  3    0.0   -3.5   -1.6  287.3
   19  7  9  3  6    0.0   -3.1   -2.6  286.3
   20  7  9  3  9    0.0   -3.0   -2.4  285.2
   21  7  9  3 12    0.0   -1.5   -3.5  289.5
   22  7  9  3 15    0.0   -0.6   -4.6  298.7
   23  7  9  3 18    0.0   -1.3   -6.0  303.7
   24  7  9  3 21    0.0   -1.5   -4.6  302.8
   25  7  9  4  0    0.0   -1.9   -4.2  297.0
   26  7  9  4  3    0.0   -2.1   -4.9  295.8
   27  7  9  4  6    0.0   -2.0   -4.2  294.6
   28  7  9  4  9    0.0   -0.9   -3.1  292.6
   29  7  9  4 12    0.0    1.0   -3.8  297.4
   30  7  9  4 15    0.0    0.5   -4.7  305.6
   31  7  9  4 18    0.0    1.7   -6.1  310.8
   32  7  9  4 21    0.0    0.1   -1.9  307.9
   33  7  9  5  0    0.0   -2.2    8.3  298.7
   34  7  9  5  3    0.0   -2.6    8.1  293.0
   35  7  9  5  6    0.0   -1.2    5.7  290.6
   36  7  9  5  9    0.5    0.0    4.6  288.3
   37  7  9  5 12    1.0    0.5    4.8  288.9
   38  7  9  5 15    0.0    0.7    4.3  290.5
   39  7  9  5 18    0.0    0.0    2.7  297.3
   40  7  9  5 21    0.5   -0.9    1.9  297.8
   41  7  9  6  0    1.0    0.8    1.1  291.6
   42  7  9  6  3    0.0   -0.9    2.4  291.4
   43  7  9  6  6    1.0   -1.1    2.2  291.5
   44  7  9  6  9    1.0   -1.8    1.9  290.9
   45  7  9  6 12    0.0   -1.2    0.0  292.5
   46  7  9  6 15    0.0   -3.2   -1.1  297.2
   47  7  9  6 18    0.0   -2.5   -3.9  304.0
   48  7  9  6 21    0.0   -3.6   -3.7  302.4
   49  7  9  7  0    0.0   -3.9   -0.8  295.5
   50  7  9  7  3    0.0   -2.9   -1.3  292.9
   51  7  9  7  6    0.0   -2.2   -1.5  291.4
   52  7  9  7  9    0.0   -1.9   -1.7  291.1
   53  7  9  7 12    0.0   -1.2   -3.1  296.0
   54  7  9  7 15    0.0   -0.6   -3.9  301.5
   55  7  9  7 18    0.0   -0.8   -4.8  306.1
   56  7  9  7 21    0.0   -0.9   -3.4  306.0
    1  7  9  8  0    0.0   -3.4   -4.4  300.8
    2  7  9  8  3    0.0   -3.5   -4.4  298.1
    3  7  9  8  6    0.0   -4.0   -4.7  297.1
    4  7  9  8  9    0.0   -3.7   -4.5  296.5
    5  7  9  8 12    0.0   -4.0   -6.1  299.8
    6  7  9  8 15    0.0   -2.5   -5.4  302.4
    7  7  9  8 18    0.0   -3.1   -9.5  310.0
    8  7  9  8 21    0.0   -2.6   -5.3  308.5
    9  7  9  9  0    0.0   -4.9   -4.5  302.5
   10  7  9  9  3    0.0   -4.8   -4.5  300.5
   11  7  9  9  6    0.0   -4.5   -5.1  299.1
   12  7  9  9  9    0.0   -4.0   -4.9  298.2
   13  7  9  9 12    0.0   -2.7   -6.7  299.2
   14  7  9  9 15    0.0   -0.5   -9.4  309.0
   15  7  9  9 18    0.0   -1.9  -11.0  311.2
   16  7  9  9 21    0.0   -1.9   -8.0  309.2
   17  7  9 10  0    0.0   -2.4   -5.5  303.2
   18  7  9 10  3    0.0   -3.9   -5.2  301.2
   19  7  9 10  6    0.0   -2.4   -6.1  300.6
   20  7  9 10  9    2.0    0.8   -0.2  296.2
   21  7  9 10 12    2.0    0.6    2.3  296.2
   22  7  9 10 15    0.0    0.0    4.0  301.0
   23  7  9 10 18    0.0   -0.6    4.9  304.3
   24  7  9 10 21    0.0    0.7    8.5  298.5
   25  7  9 11  0    0.0    0.3    6.4  292.7
   26  7  9 11  3    3.9    0.6    5.0  291.5
   27  7  9 11  6   10.7   -0.1    4.6  291.6
   28  7  9 11  9   23.4    0.1    4.8  291.5
   29  7  9 11 12   24.4    0.4    3.4  290.9
   30  7  9 11 15    7.8    2.1    3.9  290.0
   31  7  9 11 18    7.8    0.0    3.8  293.1
   32  7  9 11 21    0.0   -2.1    3.3  292.7
   33  7  9 12  0    0.0   -1.9    2.5  292.0
   34  7  9 12  3    0.0   -1.9    2.7  292.0
   35  7  9 12  6    0.0   -1.2    3.0  292.0
   36  7  9 12  9    2.4   -1.6    2.6  292.1
   37  7  9 12 12    3.0   -3.9    1.6  293.5
   38  7  9 12 15    0.0   -4.9   -1.3  299.8
   39  7  9 12 18    0.0   -2.4   -3.0  302.5
   40  7  9 12 21    3.9    0.9    0.3  298.9
   41  7  9 13  0    3.9    0.5    1.8  293.9
   42  7  9 13  3    0.5   -0.4    0.0  291.9
   43  7  9 13  6    3.9   -2.6   -1.6  292.6
   44  7  9 13  9    3.9   -3.1   -1.6  292.5
   45  7  9 13 12    5.9   -3.6   -3.1  293.0
   46  7  9 13 15    0.5   -4.8   -5.2  296.9
   47  7  9 13 18    1.0    0.6   -5.3  298.4
   48  7  9 13 21    0.0    1.9    0.9  296.5
   49  7  9 14  0    0.0    0.5    3.1  294.5
   50  7  9 14  3    2.0    1.2    4.4  292.9
   51  7  9 14  6    2.9    1.8    7.1  291.2
   52  7  9 14  9    1.0    1.9    7.2  288.9
   53  7  9 14 12    2.0    3.1    5.8  286.6
   54  7  9 14 15    1.5    2.9    6.4  285.1
   55  7  9 14 18    2.0    2.7    6.5  285.1
   56  7  9 14 21    0.0    0.8    6.8  289.0
    1  7  9 15  0    0.0    2.2    5.1  286.4
    2  7  9 15  3    0.0    2.3    6.2  285.0
    3  7  9 15  6    0.0    2.1    5.9  284.2
    4  7  9 15  9    0.0    1.2    5.4  283.6
    5  7  9 15 12    0.0    3.4    5.5  283.8
    6  7  9 15 15    0.0    1.5    6.1  285.1
    7  7  9 15 18    0.0    1.8    5.0  289.2
    8  7  9 15 21    0.0    0.0    4.9  288.8
    9  7  9 16  0    0.0    0.2    5.2  285.4
   10  7  9 16  3    0.0    1.3    4.8  283.2
   11  7  9 16  6    0.0    1.0    3.9  282.8
   12  7  9 16  9    0.0    1.1    3.5  282.5
   13  7  9 16 12    0.0    1.6    4.0  285.0
   14  7  9 16 15    0.0   -0.2    2.9  288.5
   15  7  9 16 18    0.0   -0.9    2.8  288.9
   16  7  9 16 21    0.0   -1.9    1.8  287.9
   17  7  9 17  0    0.0   -1.6    2.8  286.8
   18  7  9 17  3    1.7   -0.8    3.3  286.9
   19  7  9 17  6    5.2    0.5    3.1  287.0
   20  7  9 17  9    3.5   -1.6    3.1  287.1
   21  7  9 17 12    5.1   -3.1    0.2  287.8
   22  7  9 17 15    2.1   -4.7   -0.3  288.0
   23  7  9 17 18    3.0   -4.6   -1.9  288.1
   24  7  9 17 21    1.5   -2.9   -1.1  288.3
   25  7  9 18  0    3.0   -0.3   -0.4  288.1
   26  7  9 18  3    0.0    2.7    0.9  287.9
   27  7  9 18  6    0.0    4.0    2.2  287.1
   28  7  9 18  9    0.0    4.5    4.6  285.9
   29  7  9 18 12    0.0    5.3    5.6  286.3
   30  7  9 18 15    0.0    5.1    6.6  289.9
   31  7  9 18 18    0.0    4.0    6.6  292.5
   32  7  9 18 21    0.0    2.2    5.1  290.9
   33  7  9 19  0    0.0    0.5    2.7  284.5
   34  7  9 19  3    0.0    0.5    2.0  282.1
   35  7  9 19  6    0.0    2.1    1.4  281.0
   36  7  9 19  9    0.0    0.9    1.2  278.7
   37  7  9 19 12    0.0    0.8    0.0  286.5
   38  7  9 19 15    0.0   -1.1    0.4  293.4
   39  7  9 19 18    0.0   -1.8   -1.5  295.6
   40  7  9 19 21    0.0   -2.9   -1.5  293.5
   41  7  9 20  0    0.0   -3.9   -2.0  287.0
   42  7  9 20  3    0.0   -3.4   -1.2  284.6
   43  7  9 20  6    0.0   -2.9   -1.0  282.8
   44  7  9 20  9    0.0   -3.3   -0.2  282.4
   45  7  9 20 12    0.0   -2.6   -0.2  288.0
   46  7  9 20 15    0.0   -2.0    0.5  295.0
   47  7  9 20 18    0.0   -4.4    1.5  297.7
   48  7  9 20 21    0.0   -4.6    2.1  294.5
   49  7  9 21  0    0.0   -4.5    1.4  288.4
   50  7  9 21  3    0.0   -3.6    2.0  286.6
   51  7  9 21  6    0.0   -3.5    1.1  285.0
   52  7  9 21  9    0.0   -3.7    0.9  284.3
   53  7  9 21 12    0.0   -3.8    3.1  288.0
   54  7  9 21 15    0.0   -3.3    4.8  293.5
   55  7  9 21 18    0.0   -3.6    4.6  295.9
   56  7  9 21 21    0.0   -3.6    5.1  293.4
    1  7  9 22  0    0.0   -2.6    1.7  287.8
    2  7  9 22  3    0.0   -2.2    3.1  286.0
    3  7  9 22  6    0.0   -2.1    2.1  284.2
    4  7  9 22  9    0.0   -1.9    2.8  283.3
    5  7  9 22 12    0.0   -1.4    3.9  287.5
    6  7  9 22 15    0.0   -3.1    3.3  294.3
    7  7  9 22 18    0.0   -2.8    3.1  297.1
    8  7  9 22 21    0.0   -3.3    3.8  294.9
    9  7  9 23  0    0.0   -2.6    4.9  289.3
   10  7  9 23  3    0.0   -2.3    4.0  287.5
   11  7  9 23  6    0.0   -0.3    6.6  286.1
   12  7  9 23  9    0.0   -1.0    8.4  284.8
   13  7  9 23 12    0.0    0.5    9.8  285.9
   14  7  9 23 15    0.0    0.9   10.2  290.4
   15  7  9 23 18    0.0    2.3    9.1  290.1
   16  7  9 23 21    0.0    1.5    7.0  287.8
   17  7  9 24  0    0.0    1.6    2.6  282.5
   18  7  9 24  3    0.0    1.6    2.1  280.1
   19  7  9 24  6    0.0    2.2    2.1  279.1
   20  7  9 24  9    0.0    2.7    1.0  278.0
   21  7  9 24 12    0.0    2.6    2.6  284.0
   22  7  9 24 15    0.0    1.1    3.1  290.4
   23  7  9 24 18    0.0   -0.4    1.0  293.5
   24  7  9 24 21    0.0   -1.9    1.4  291.1
   25  7  9 25  0    0.0   -3.6    0.0  283.9
   26  7  9 25  3    0.0   -3.1   -1.3  281.5
   27  7  9 25  6    0.0   -3.1   -3.1  280.2
   28  7  9 25  9    0.0   -2.9   -2.2  279.1
   29  7  9 25 12    0.0   -3.1   -2.6  284.5
   30  7  9 25 15    0.0   -3.4   -2.1  290.9
   31  7  9 25 18    0.0   -4.0   -1.7  293.7
   32  7  9 25 21    0.0   -4.9   -1.4  291.6
   33  7  9 26  0    0.0   -4.9   -1.5  285.3
   34  7  9 26  3    0.0   -4.2   -1.6  283.5
   35  7  9 26  6    0.0   -3.2   -1.2  281.2
   36  7  9 26  9    0.0   -3.1   -0.5  279.7
   37  7  9 26 12    0.0   -2.6    0.0  285.1
   38  7  9 26 15    0.0   -2.6   -0.6  291.6
   39  7  9 26 18    0.0   -2.9    0.0  294.6
   40  7  9 26 21    0.0   -4.0    0.2  293.1
   41  7  9 27  0    0.0   -3.0   -1.4  285.2
   42  7  9 27  3    0.0   -1.8   -2.0  282.5
   43  7  9 27  6    0.0    0.1   -1.9  281.0
   44  7  9 27  9    0.0    0.9   -1.6  280.0
   45  7  9 27 12    0.0    1.5   -0.7  288.5
   46  7  9 27 15    0.0    1.4   -0.5  296.9
   47  7  9 27 18    0.0    0.2   -0.7  300.2
   48  7  9 27 21    0.0   -1.4   -0.7  297.8
   49  7  9 28  0    0.0   -3.6   -1.8  290.0
   50  7  9 28  3    0.0   -2.9   -2.1  287.0
   51  7  9 28  6    0.0   -0.9   -3.4  285.4
   52  7  9 28  9    0.0   -1.2   -2.9  284.1
   53  7  9 28 12    0.0   -0.6   -3.0  290.9
   54  7  9 28 15    0.0   -1.8   -2.7  298.3
   55  7  9 28 18    0.0   -3.7   -2.3  301.9
   56  7  9 28 21    0.0   -4.1   -1.2  299.4
    1  7  9 29  0    0.0   -5.2   -1.1  291.9
    2  7  9 29  3    0.0   -3.9   -1.2  288.9
    3  7  9 29  6    0.0   -3.2   -2.1  286.8
    4  7  9 29  9    0.0   -2.9   -1.5  285.5
    5  7  9 29 12    0.0   -3.5   -3.0  292.3
    6  7  9 29 15    0.0   -4.4   -4.2  300.3
    7  7  9 29 18    0.0   -4.8   -4.7  303.8
    8  7  9 29 21    0.0   -4.9   -3.1  301.6
    9  7  9 30  0    0.0   -4.3   -3.1  294.3
   10  7  9 30  3    0.0   -3.9   -2.3  291.2
   11  7  9 30  6    0.0   -3.9   -2.4  289.0
   12  7  9 30  9    0.0   -4.0   -1.6  288.0
   13  7  9 30 12    0.0   -3.4   -3.3  293.0
   14  7  9 30 15    0.0   -2.6   -3.8  301.7
   15  7  9 30 18    0.0   -2.6   -6.1  307.0
   16  7  9 30 21    0.0   -2.4   -5.7  306.2
    1  7 10  1  0    0.0   -2.9   -3.4  300.5
    2  7 10  1  3    0.0   -5.2   -4.3  299.0
    3  7 10  1  6    0.0   -4.8   -6.1  297.8
    4  7 10  1  9    1.0   -4.9   -4.5  297.2
    5  7 10  1 12    3.9   -4.5   -3.8  298.3
    6  7 10  1 15    0.0   -5.3   -6.2  305.4
    7  7 10  1 18    0.0   -1.6   -7.8  310.7
    8  7 10  1 21    0.5    0.1   -3.5  306.2
    9  7 10  2  0    4.9    1.0    3.0  297.4
   10  7 10  2  3    1.0    3.9    6.6  291.5
   11  7 10  2  6    1.0    1.1    5.2  288.5
   12  7 10  2  9    4.4    0.8    4.8  287.8
   13  7 10  2 12    3.9    0.0    5.3  290.1
   14  7 10  2 15    0.5   -0.6    3.6  293.9
   15  7 10  2 18    0.0   -1.9    1.4  298.5
   16  7 10  2 21    0.0   -3.2    1.9  298.8
   17  7 10  3  0    0.0   -3.2   -0.4  294.3
   18  7 10  3  3    0.0   -2.7    1.8  293.4
   19  7 10  3  6    0.0   -1.7    0.8  293.4
   20  7 10  3  9    0.0   -3.0    1.4  293.3
   21  7 10  3 12    0.0   -4.3    1.9  296.6
   22  7 10  3 15    0.0   -3.7    1.2  302.4
   23  7 10  3 18    1.0   -0.6    2.6  302.8
   24  7 10  3 21    1.5   -1.1    3.8  299.1
   25  7 10  4  0    2.0   -1.0    3.7  296.7
   26  7 10  4  3    0.0   -1.6    3.1  295.0
   27  7 10  4  6    0.0   -0.9    1.0  292.8
   28  7 10  4  9    0.0   -1.9    2.1  292.2
   29  7 10  4 12    0.0   -3.0    1.3  296.4
   30  7 10  4 15    0.0   -3.2    1.8  303.1
   31  7 10  4 18    0.0   -2.3    0.6  305.9
   32  7 10  4 21    0.0   -4.1    0.6  303.7
   33  7 10  5  0    0.0   -3.5    0.9  299.0
   34  7 10  5  3    0.0   -3.1    1.4  296.9
   35  7 10  5  6    0.0   -2.9    1.7  295.5
   36  7 10  5  9    0.0   -3.1    1.8  294.6
   37  7 10  5 12    2.0   -1.8    2.9  298.0
   38  7 10  5 15    0.0   -1.0    3.3  305.0
   39  7 10  5 18    0.0   -3.0    4.4  302.7
   40  7 10  5 21    0.0   -3.0    4.3  302.3
   41  7 10  6  0    0.0    3.6    5.7  296.1
   42  7 10  6  3    2.0    2.5    8.7  289.7
   43  7 10  6  6    5.9   -0.1    8.5  288.0
   44  7 10  6  9    6.8   -0.6    8.2  287.1
   45  7 10  6 12    7.8    1.7    6.6  286.2
   46  7 10  6 15    0.0    1.2    8.5  291.2
   47  7 10  6 18    0.0   -0.9    7.9  295.8
   48  7 10  6 21    0.0   -1.8    6.1  294.1
   49  7 10  7  0    0.0   -0.5    3.9  289.2
   50  7 10  7  3    0.0   -1.0    4.8  287.4
   51  7 10  7  6    0.0   -1.2    3.6  285.0
   52  7 10  7  9    0.0   -1.7    2.9  283.3
   53  7 10  7 12    0.0   -3.5    2.9  288.7
   54  7 10  7 15    0.0   -4.4    1.2  295.8
   55  7 10  7 18    0.0   -5.1    0.7  297.2
   56  7 10  7 21    0.0   -5.0   -0.6  293.7
    1  7 10  8  0    0.0   -3.8    1.3  289.4
    2  7 10  8  3    0.0   -3.2    1.9  287.6
    3  7 10  8  6    0.0   -2.9    0.5  287.9
    4  7 10  8  9    0.0   -4.8    0.6  287.6
    5  7 10  8 12    0.0   -4.4    0.9  287.4
    6  7 10  8 15    0.0   -4.4    0.5  288.8
    7  7 10  8 18    0.0   -2.4   -0.5  294.2
    8  7 10  8 21    0.0   -1.9    2.2  292.0
    9  7 10  9  0    0.0   -2.2    2.1  290.8
   10  7 10  9  3    0.5   -3.2    1.0  290.5
   11  7 10  9  6    1.0   -1.9   -0.6  290.6
   12  7 10  9  9    2.9   -0.6    0.0  290.7
   13  7 10  9 12    4.0    0.3    0.3  292.8
   14  7 10  9 15    0.0    2.6   -0.6  299.2
   15  7 10  9 18    0.0    5.5    1.0  301.1
   16  7 10  9 21    0.0    3.1    3.9  300.8
   17  7 10 10  0    0.0    1.1    7.4  292.5
   18  7 10 10  3    0.0    1.1    6.6  289.2
   19  7 10 10  6    0.0    0.9    5.0  287.4
   20  7 10 10  9    0.0   -0.4    4.3  285.8
   21  7 10 10 12    0.0    0.0    4.7  288.9
   22  7 10 10 15    0.0   -1.6    5.5  294.7
   23  7 10 10 18    0.0   -3.9    5.2  297.3
   24  7 10 10 21    0.0   -3.5    5.8  294.3
   25  7 10 11  0    0.0   -2.9    3.9  290.7
   26  7 10 11  3    0.0   -2.9    4.6  289.7
   27  7 10 11  6    2.1   -1.5    3.3  287.4
   28  7 10 11  9    2.9   -3.3    4.6  286.3
   29  7 10 11 12    4.0   -1.0    2.6  285.8
   30  7 10 11 15    2.1   -2.5    4.3  285.5
   31  7 10 11 18    3.1   -1.7    4.6  285.5
   32  7 10 11 21    1.1   -3.2    5.5  285.0
   33  7 10 12  0    0.0   -1.0    5.8  285.3
   34  7 10 12  3    0.6   -0.1    5.4  285.8
   35  7 10 12  6    1.1    0.1    6.1  285.5
   36  7 10 12  9    0.6    0.8    5.6  285.4
   37  7 10 12 12    0.0    1.2    8.0  285.9
   38  7 10 12 15    0.0    1.0    7.5  291.1
   39  7 10 12 18    0.0    2.2    7.6  292.9
   40  7 10 12 21    0.0    0.0    7.1  291.6
   41  7 10 13  0    0.0    0.7    3.6  286.2
   42  7 10 13  3    0.0    0.1    2.6  283.6
   43  7 10 13  6    0.0    1.5    0.8  282.1
   44  7 10 13  9    0.0    1.1    1.4  281.3
   45  7 10 13 12    0.0    0.9    2.0  288.1
   46  7 10 13 15    0.0   -0.6    2.0  294.1
   47  7 10 13 18    0.0   -2.4    0.3  296.6
   48  7 10 13 21    0.0   -4.6   -0.5  295.2
   49  7 10 14  0    0.0   -4.4   -0.8  288.8
   50  7 10 14  3    0.0   -4.2   -1.3  286.9
   51  7 10 14  6    0.0   -3.6   -1.0  285.0
   52  7 10 14  9    0.0   -3.2    0.2  284.0
   53  7 10 14 12    0.0   -3.7    0.0  290.1
   54  7 10 14 15    0.0   -4.1    0.5  295.9
   55  7 10 14 18    0.0   -5.0    0.0  298.3
   56  7 10 14 21    0.0   -6.2   -0.2  296.1
    1  7 10 15  0    0.0   -4.1    0.8  290.1
    2  7 10 15  3    0.0   -3.9    1.4  288.0
    3  7 10 15  6    0.0   -3.4   -0.3  286.9
    4  7 10 15  9    0.0   -3.4    0.5  286.0
    5  7 10 15 12    0.0   -2.5    0.8  290.9
    6  7 10 15 15    0.0   -2.1    1.6  296.7
    7  7 10 15 18    0.0   -2.3    3.0  296.2
    8  7 10 15 21    0.0   -1.9    3.8  295.1
    9  7 10 16  0    0.0   -2.4   -0.5  290.3
   10  7 10 16  3    0.0    0.6    0.5  287.0
   11  7 10 16  6    0.0    0.4    1.1  285.6
   12  7 10 16  9    0.0    2.1   -0.5  285.9
   13  7 10 16 12    0.0    2.3    0.6  292.9
   14  7 10 16 15    0.0    1.5    2.7  298.8
   15  7 10 16 18    0.0    0.2    2.5  301.0
   16  7 10 16 21    0.0   -2.1    1.4  299.8
   17  7 10 17  0    0.0   -2.9    0.0  291.5
   18  7 10 17  3    0.0   -2.8   -2.0  289.1
   19  7 10 17  6    0.0   -1.3   -2.7  287.6
   20  7 10 17  9    0.0   -0.9   -2.6  286.6
   21  7 10 17 12    0.0   -0.7   -3.1  295.2
   22  7 10 17 15    0.0   -0.2   -3.8  302.4
   23  7 10 17 18    0.0   -0.4   -4.2  305.4
   24  7 10 17 21    0.0   -1.0   -3.6  303.6
   25  7 10 18  0    0.0   -2.6   -4.1  295.8
   26  7 10 18  3    0.0   -1.0   -4.8  293.0
   27  7 10 18  6    0.0   -0.4   -2.0  289.7
   28  7 10 18  9    0.0    0.2   -1.8  287.8
   29  7 10 18 12    0.0    0.0   -0.2  294.5
   30  7 10 18 15    0.0    0.1   -0.4  301.9
   31  7 10 18 18    0.0   -2.1   -0.9  303.2
   32  7 10 18 21    0.0   -3.1   -1.8  301.5
   33  7 10 19  0    0.0   -2.9   -2.2  295.9
   34  7 10 19  3    0.0   -2.2   -3.0  293.5
   35  7 10 19  6    0.0   -0.9   -3.0  291.2
   36  7 10 19  9    0.0   -0.8   -2.4  289.7
   37  7 10 19 12    0.0   -0.3   -2.7  296.9
   38  7 10 19 15    0.0   -1.6   -4.4  303.4
   39  7 10 19 18    0.0   -2.1   -4.8  306.3
   40  7 10 19 21    0.0   -2.0   -4.8  304.7
   41  7 10 20  0    0.0   -1.6   -3.9  297.4
   42  7 10 20  3    0.0   -0.9   -2.8  293.8
   43  7 10 20  6    0.0   -0.9   -3.2  293.0
   44  7 10 20  9    0.0    0.0   -2.2  291.6
   45  7 10 20 12    1.1   -0.4    1.4  296.5
   46  7 10 20 15    0.0   -1.1    1.6  302.4
   47  7 10 20 18    1.1   -0.1    5.1  301.1
   48  7 10 20 21    0.0   -2.6    6.8  300.4
   49  7 10 21  0    0.0   -4.1    4.4  295.4
   50  7 10 21  3    0.0   -3.4    6.1  293.4
   51  7 10 21  6    0.0   -2.8    3.3  290.5
   52  7 10 21  9    0.0   -2.8    3.4  288.8
   53  7 10 21 12    0.0   -0.9    3.1  292.2
   54  7 10 21 15    0.0   -3.9    2.1  297.9
   55  7 10 21 18    0.0   -4.7   -0.6  301.3
   56  7 10 21 21    0.0   -5.1   -0.1  299.0
    1  7 10 22  0    0.0   -4.1    1.2  292.4
    2  7 10 22  3    0.0   -3.6   -0.6  291.1
    3  7 10 22  6    0.0   -2.5   -1.2  287.2
    4  7 10 22  9    0.0   -2.4   -1.2  285.4
    5  7 10 22 12    0.0   -3.1   -0.4  293.2
    6  7 10 22 15    0.2   -1.6   -0.7  293.0
    7  7 10 22 18    2.0   -0.6    1.6  290.5
    8  7 10 22 21    5.4   -0.1    3.3  288.9
    9  7 10 23  0   14.6   -5.8    0.8  287.9
   10  7 10 23  3    2.0   -3.6    1.2  287.6
   11  7 10 23  6    2.0   -1.4   -0.1  286.6
   12  7 10 23  9    0.0   -1.5    1.4  286.3
   13  7 10 23 12    0.0   -2.1    2.6  291.3
   14  7 10 23 15    0.0   -4.4   -1.1  298.6
   15  7 10 23 18    0.0   -2.9   -2.6  301.7
   16  7 10 23 21    0.0   -3.9   -1.7  300.2
   17  7 10 24  0    0.0   -4.7   -1.1  294.0
   18  7 10 24  3    0.0   -3.4   -1.4  291.8
   19  7 10 24  6    0.0   -2.4   -1.8  289.2
   20  7 10 24  9    0.0   -3.1   -1.5  287.9
   21  7 10 24 12    0.0   -2.9   -3.6  294.2
   22  7 10 24 15    0.0   -2.2   -4.3  301.1
   23  7 10 24 18    0.0   -1.1   -5.4  304.3
   24  7 10 24 21    0.0   -2.6   -5.2  303.0
   25  7 10 25  0    0.0   -2.7   -5.1  297.0
   26  7 10 25  3    0.0   -2.8   -5.2  295.1
   27  7 10 25  6    0.0   -1.8   -5.3  293.9
   28  7 10 25  9    0.0   -2.0   -4.4  293.0
   29  7 10 25 12    0.0   -1.0   -6.1  299.4
   30  7 10 25 15    0.0    1.0   -6.1  305.8
   31  7 10 25 18    0.0    2.4   -5.7  308.9
   32  7 10 25 21    0.0    2.1   -4.5  307.5
   33  7 10 26  0    0.0   -0.9    5.2  299.6
   34  7 10 26  3    0.0   -5.0    5.5  294.4
   35  7 10 26  6    0.0   -4.1    3.5  292.5
   36  7 10 26  9    0.5   -3.6    0.9  292.2
   37  7 10 26 12    0.0   -2.9    0.0  295.6
   38  7 10 26 15    0.2   -2.5   -1.9  304.8
   39  7 10 26 18    2.9   -0.8   -3.4  304.9
   40  7 10 26 21    0.0   -1.3   -2.6  306.9
   41  7 10 27  0    0.0   -2.8   -2.0  301.3
   42  7 10 27  3    0.0   -0.8   -3.7  299.3
   43  7 10 27  6    0.0   -0.1    3.3  296.9
   44  7 10 27  9   18.6   -0.2    7.2  294.4
   45  7 10 27 12   17.6    1.1    5.8  290.5
   46  7 10 27 15    0.0   -0.6    6.4  297.5
   47  7 10 27 18    0.0   -0.2    3.6  300.2
   48  7 10 27 21    0.0   -2.3    1.8  299.0
   49  7 10 28  0    0.0   -3.7    1.2  291.6
   50  7 10 28  3    0.0   -3.3    0.0  289.0
   51  7 10 28  6    0.0   -1.9   -2.2  288.4
   52  7 10 28  9    0.0   -2.0   -1.9  288.2
   53  7 10 28 12    0.0   -2.1   -1.4  292.4
   54  7 10 28 15    2.9   -1.8   -0.3  291.4
   55  7 10 28 18    9.8   -2.5    0.0  290.9
   56  7 10 28 21    2.0   -3.6   -0.2  291.8
    1  7 10 29  0    2.1   -3.4   -0.2  292.0
    2  7 10 29  3    0.0   -2.8    1.9  291.8
    3  7 10 29  6    0.0   -3.1    2.2  291.9
    4  7 10 29  9    0.0   -3.6    3.3  291.7
    5  7 10 29 12    0.0   -4.1    2.7  292.7
    6  7 10 29 15    0.0   -5.2    3.1  296.9
    7  7 10 29 18    0.0   -5.4    1.0  300.8
    8  7 10 29 21    0.0   -4.9    1.0  297.5
    9  7 10 30  0    0.0   -4.5    2.8  294.5
   10  7 10 30  3    0.0   -3.6    2.8  292.6
   11  7 10 30  6    0.0   -3.4    1.3  292.5
   12  7 10 30  9    0.5   -3.1    1.7  292.7
   13  7 10 30 12    1.0   -1.2    0.0  293.0
   14  7 10 30 15    0.0   -1.8   -1.1  295.0
   15  7 10 30 18    0.0   -1.4   -2.4  298.9
   16  7 10 30 21    0.0   -3.3   -1.9  298.2
   17  7 10 31  0    0.0   -3.9   -2.6  294.2
   18  7 10 31  3    0.0   -3.1   -1.4  292.2
   19  7 10 31  6    0.0   -3.0   -1.3  291.3
   20  7 10 31  9    0.0   -2.9   -1.0  291.0
   21  7 10 31 12    0.0   -2.1    2.1  295.1
   22  7 10 31 15    0.0   -1.2    3.0  302.1
   23  7 10 31 18    2.2    4.5    5.5  294.5
   24  7 10 31 21    2.1    0.4   11.2  287.2
    1  7 11  1  0    2.3   -0.3    7.1  286.9
    2  7 11  1  3    0.0    0.9    6.6  286.8
    3  7 11  1  6    0.0    2.1    5.8  286.3
    4  7 11  1  9    0.0    1.9    4.1  286.3
    5  7 11  1 12    0.0    1.0    4.7  290.0
    6  7 11  1 15    0.0    0.8    3.9  295.6
    7  7 11  1 18    0.0    0.5    1.4  298.8
    8  7 11  1 21    0.0   -0.5    0.9  297.4
    9  7 11  2  0    0.0   -0.3   -2.1  287.5
   10  7 11  2  3    0.0    2.4   -2.2  287.0
   11  7 11  2  6    0.0    2.9   -1.1  286.2
   12  7 11  2  9    0.0    2.4   -0.9  285.2
   13  7 11  2 12    0.0    2.5   -0.2  294.6
   14  7 11  2 15    0.0    0.9    0.2  303.9
   15  7 11  2 18    0.0    0.8    0.9  304.3
   16  7 11  2 21    0.0   -0.8    1.9  302.2
   17  7 11  3  0    0.0   -4.1    0.0  294.1
   18  7 11  3  3    0.0   -2.5   -3.4  291.1
   19  7 11  3  6    0.0    0.3   -4.3  290.2
   20  7 11  3  9    0.0    2.1   -3.9  289.6
   21  7 11  3 12    0.0    3.7   -3.0  297.0
   22  7 11  3 15    0.0    5.1   -0.3  304.5
   23  7 11  3 18    0.0    3.1    4.4  305.8
   24  7 11  3 21    0.0   -0.2    7.5  302.0
   25  7 11  4  0    0.0   -2.0    6.5  294.5
   26  7 11  4  3    0.0   -2.5    4.2  292.7
   27  7 11  4  6    0.0   -3.7    5.4  289.0
   28  7 11  4  9    0.0   -2.9    4.6  285.8
   29  7 11  4 12    0.0   -1.3    3.1  289.1
   30  7 11  4 15    0.0   -2.3    1.6  294.1
   31  7 11  4 18    0.0   -2.5    0.2  297.5
   32  7 11  4 21    0.0   -3.9   -0.8  296.8
   33  7 11  5  0    0.0   -5.6   -1.6  289.8
   34  7 11  5  3    0.0   -3.5   -3.3  287.2
   35  7 11  5  6    0.0   -2.8   -3.4  286.0
   36  7 11  5  9    0.0   -2.6   -2.9  285.3
   37  7 11  5 12    0.0   -1.5   -4.1  292.4
   38  7 11  5 15    0.0    0.5   -4.3  297.4
   39  7 11  5 18    0.0    0.7   -4.4  301.6
   40  7 11  5 21    0.0    0.4   -4.9  299.0
   41  7 11  6  0    0.0    0.2   -2.1  292.2
   42  7 11  6  3    0.0   -1.1   -2.9  291.5
   43  7 11  6  6    0.0   -1.2   -2.8  290.6
   44  7 11  6  9    0.0   -1.1   -2.3  288.8
   45  7 11  6 12    0.0    0.1   -3.6  297.5
   46  7 11  6 15    0.0   -0.5   -3.6  303.8
   47  7 11  6 18    0.0   -1.9   -3.9  306.4
   48  7 11  6 21    0.0   -2.0   -4.6  305.0
   49  7 11  7  0    0.0   -2.9   -4.1  298.0
   50  7 11  7  3    0.0   -2.4   -4.2  295.3
   51  7 11  7  6    0.0   -2.6   -3.6  294.0
   52  7 11  7  9    0.0   -2.1   -3.8  292.7
   53  7 11  7 12    0.0   -1.0   -6.7  299.5
   54  7 11  7 15    0.0    0.0   -6.9  306.5
   55  7 11  7 18    0.0   -1.0   -6.7  309.1
   56  7 11  7 21    0.0   -1.2   -4.4  307.2
    1  7 11  8  0    0.0   -3.1   -4.4  301.2
    2  7 11  8  3    0.0   -2.6   -3.7  298.5
    3  7 11  8  6    0.0   -2.8   -3.1  296.1
    4  7 11  8  9    1.0   -1.0   -3.2  292.8
    5  7 11  8 12    3.9   -0.5   -1.3  295.5
    6  7 11  8 15    1.5   -0.8   -3.6  298.0
    7  7 11  8 18    1.0   -5.2   -3.6  300.3
    8  7 11  8 21    0.0   -5.1   -3.9  298.0
    9  7 11  9  0    0.0   -2.8   -2.2  292.2
   10  7 11  9  3    0.0   -2.0   -0.5  289.7
   11  7 11  9  6    0.0   -2.1   -2.0  290.0
   12  7 11  9  9    1.0   -1.6   -0.2  289.1
   13  7 11  9 12    3.9   -0.9    4.8  290.5
   14  7 11  9 15    0.5   -0.9    2.8  294.8
   15  7 11  9 18    1.0    1.9    4.2  302.6
   16  7 11  9 21    0.0    1.5    7.2  298.9
   17  7 11 10  0    0.0    0.9    7.1  292.4
   18  7 11 10  3    0.0   -0.5    5.4  289.6
   19  7 11 10  6    0.0   -1.0    4.1  288.0
   20  7 11 10  9    0.0    0.0    4.3  286.7
   21  7 11 10 12    0.0    0.9    6.1  290.2
   22  7 11 10 15    0.0    0.5    5.4  294.5
   23  7 11 10 18    0.0    0.5    4.1  296.1
   24  7 11 10 21    0.0    0.5    5.0  294.6
   25  7 11 11  0    0.0   -0.4    2.9  290.3
   26  7 11 11  3    0.0   -0.7    3.0  287.3
   27  7 11 11  6    0.0    0.0    3.1  284.9
   28  7 11 11  9    0.0    1.0    2.5  282.5
   29  7 11 11 12    0.0    0.4    4.9  289.1
   30  7 11 11 15    0.0   -0.8    3.9  294.6
   31  7 11 11 18    0.0   -0.9    1.6  297.5
   32  7 11 11 21    0.0   -2.1   -0.4  296.2
   33  7 11 12  0    0.0   -4.8    0.0  289.0
   34  7 11 12  3    0.0   -3.7   -2.6  286.0
   35  7 11 12  6    0.0   -2.5   -4.1  284.9
   36  7 11 12  9    0.0   -1.4   -4.1  284.5
   37  7 11 12 12    0.0   -0.5   -6.1  292.3
   38  7 11 12 15    0.0    1.5   -6.2  298.9
   39  7 11 12 18    0.0    0.9   -6.9  301.8
   40  7 11 12 21    0.0    0.2   -6.8  300.5
   41  7 11 13  0    0.0   -1.0   -4.5  293.9
   42  7 11 13  3    0.0   -2.6   -4.3  291.6
   43  7 11 13  6    0.0   -2.2   -4.4  290.0
   44  7 11 13  9    0.0   -2.2   -3.9  288.6
   45  7 11 13 12    0.0   -0.9   -4.2  294.6
   46  7 11 13 15    0.0    2.1   -1.9  301.7
   47  7 11 13 18    0.0    3.5    0.1  304.9
   48  7 11 13 21    0.0   -1.4    9.1  298.1
   49  7 11 14  0    0.0   -3.9    7.8  292.0
   50  7 11 14  3    0.0   -3.0    5.6  290.0
   51  7 11 14  6    0.0   -0.8    4.9  287.8
   52  7 11 14  9    0.0    0.2    3.9  286.0
   53  7 11 14 12    0.0    1.3    7.1  290.4
   54  7 11 14 15    0.0   -0.2    8.8  294.0
   55  7 11 14 18    0.0   -0.4    7.2  295.3
   56  7 11 14 21    0.0   -1.4    6.3  293.4
    1  7 11 15  0    0.0   -2.5    4.0  286.5
    2  7 11 15  3    0.0   -3.1    1.7  283.2
    3  7 11 15  6    0.0   -3.2   -0.2  281.0
    4  7 11 15  9    0.0   -3.4   -0.8  280.1
    5  7 11 15 12    0.0   -4.0   -2.5  287.0
    6  7 11 15 15    0.0   -3.5   -1.9  293.5
    7  7 11 15 18    0.0   -3.7   -2.8  297.5
    8  7 11 15 21    0.0   -4.8   -3.8  296.3
    9  7 11 16  0    0.0   -4.7   -4.4  289.8
   10  7 11 16  3    0.0   -3.8   -4.3  287.4
   11  7 11 16  6    0.0   -3.0   -3.8  285.6
   12  7 11 16  9    0.0   -3.6   -3.2  284.2
   13  7 11 16 12    0.0   -2.9   -4.9  291.6
   14  7 11 16 15    0.0   -2.4   -5.4  299.2
   15  7 11 16 18    0.0   -3.0   -5.4  303.0
   16  7 11 16 21    0.0   -4.9   -5.1  301.7
   17  7 11 17  0    0.0   -4.0   -5.2  294.3
   18  7 11 17  3    0.0   -2.2   -3.3  291.3
   19  7 11 17  6    0.0   -2.1   -4.2  291.4
   20  7 11 17  9    0.0   -2.0   -3.2  291.1
   21  7 11 17 12    0.0   -2.0   -5.5  299.8
   22  7 11 17 15    0.0    0.2   -5.4  304.5
   23  7 11 17 18    0.0   -0.3   -4.0  307.9
   24  7 11 17 21    0.0   -2.8   -2.7  307.5
   25  7 11 18  0    0.0   -4.2   -2.0  302.0
   26  7 11 18  3    1.5   -3.1   -1.9  298.7
   27  7 11 18  6    2.0   -1.6    0.0  296.5
   28  7 11 18  9    1.0   -0.5    3.0  296.5
   29  7 11 18 12    2.0   -0.4    2.8  300.5
   30  7 11 18 15    2.0   -2.5    0.9  303.0
   31  7 11 18 18    4.9   -4.6    2.2  304.7
   32  7 11 18 21    0.0   -2.4    2.4  305.5
   33  7 11 19  0    0.0   -2.9    5.1  299.7
   34  7 11 19  3    0.0   -4.4    1.4  297.0
   35  7 11 19  6    0.0   -2.4    1.1  294.9
   36  7 11 19  9    0.0   -1.2    2.0  293.7
   37  7 11 19 12    0.0   -2.1    3.0  301.6
   38  7 11 19 15    0.0   -2.3    3.6  307.7
   39  7 11 19 18    0.0   -3.3    3.8  309.5
   40  7 11 19 21    0.0   -4.9    2.6  306.8
   41  7 11 20  0    0.0   -4.4    0.0  299.4
   42  7 11 20  3    0.0   -3.0   -1.3  296.1
   43  7 11 20  6    0.0   -0.9   -0.3  291.2
   44  7 11 20  9    0.0   -2.4    2.2  292.8
   45  7 11 20 12    0.0   -3.0    0.0  300.1
   46  7 11 20 15    0.0   -2.2   -1.8  306.7
   47  7 11 20 18    0.0   -2.6   -0.7  309.9
   48  7 11 20 21    0.0   -4.2    0.0  307.6
   49  7 11 21  0    0.0   -7.4    0.3  302.8
   50  7 11 21  3    0.0   -5.6   -1.8  300.2
   51  7 11 21  6    0.0   -4.0   -1.9  296.6
   52  7 11 21  9    0.0   -3.9   -0.4  294.9
   53  7 11 21 12    0.0   -4.4   -1.0  301.1
   54  7 11 21 15    0.0   -4.0   -1.9  307.5
   55  7 11 21 18    0.0   -3.9   -1.4  306.9
   56  7 11 21 21    0.0   -5.1   -0.5  305.9
    1  7 11 22  0    0.0   -7.5   -1.9  302.2
    2  7 11 22  3    0.0   -5.1   -2.9  298.0
    3  7 11 22  6    0.0   -4.1   -3.6  295.2
    4  7 11 22  9    0.0   -4.2   -3.1  294.0
    5  7 11 22 12    0.0   -3.2   -5.4  300.1
    6  7 11 22 15    0.0   -2.3   -6.2  307.0
    7  7 11 22 18    0.0   -2.6   -5.8  310.5
    8  7 11 22 21    0.0   -2.7   -5.6  309.6
    9  7 11 23  0    0.0   -2.9   -4.2  302.3
   10  7 11 23  3    0.0    1.8    0.7  296.9
   11  7 11 23  6    0.0    0.6    6.6  296.3
   12  7 11 23  9    2.9    0.9    8.5  290.3
   13  7 11 23 12   12.7   -0.7    6.6  289.3
   14  7 11 23 15    2.0   -0.4    7.3  288.0
   15  7 11 23 18    2.0   -0.6    5.8  295.0
   16  7 11 23 21    0.0   -0.7    8.0  296.8
   17  7 11 24  0    0.0   -0.9    4.5  290.4
   18  7 11 24  3    0.0   -1.1    5.9  288.0
   19  7 11 24  6    0.0   -1.8    3.8  285.0
   20  7 11 24  9    0.0   -2.2    2.8  283.2
   21  7 11 24 12    0.0   -2.0    2.2  288.6
   22  7 11 24 15    0.0   -0.1    2.5  293.6
   23  7 11 24 18    0.0   -0.6    1.6  297.4
   24  7 11 24 21    0.0   -2.1    1.4  296.8
   25  7 11 25  0    0.0   -4.2    0.3  290.1
   26  7 11 25  3    0.0   -3.2   -1.8  287.3
   27  7 11 25  6    0.0   -1.6   -2.8  285.4
   28  7 11 25  9    0.0   -1.2   -2.2  284.3
   29  7 11 25 12    0.0   -0.5   -2.6  293.5
   30  7 11 25 15    0.0    0.2   -2.3  300.5
   31  7 11 25 18    0.0    0.1   -2.4  303.9
   32  7 11 25 21    0.0   -0.9   -2.4  303.5
   33  7 11 26  0    0.0   -2.6   -2.8  295.4
   34  7 11 26  3    0.0   -1.6   -3.9  292.0
   35  7 11 26  6    0.0    0.8   -3.3  290.0
   36  7 11 26  9    0.0    1.2   -2.6  288.9
   37  7 11 26 12    0.0    2.1   -2.8  298.4
   38  7 11 26 15    0.0    0.7   -2.9  305.2
   39  7 11 26 18    0.0   -0.7   -2.4  308.0
   40  7 11 26 21    0.0   -1.8   -3.0  307.4
   41  7 11 27  0    0.0   -2.3   -2.4  298.0
   42  7 11 27  3    0.0   -1.7   -2.6  294.2
   43  7 11 27  6    0.0   -0.4   -3.0  291.8
   44  7 11 27  9    0.0    0.6   -2.8  290.8
   45  7 11 27 12    0.0    0.5   -3.6  300.5
   46  7 11 27 15    0.0   -0.8   -2.4  306.5
   47  7 11 27 18    0.0   -3.4    0.8  309.0
   48  7 11 27 21    0.0   -5.5    2.4  307.5
   49  7 11 28  0    0.0   -6.4    2.4  299.9
   50  7 11 28  3    0.0   -3.7    0.1  296.3
   51  7 11 28  6    0.0   -2.6   -0.4  291.5
   52  7 11 28  9    0.0   -1.9    0.2  288.9
   53  7 11 28 12    0.0   -1.8    1.1  299.0
   54  7 11 28 15    0.0   -2.6    1.8  305.2
   55  7 11 28 18    0.0   -3.8    1.5  308.1
   56  7 11 28 21    0.0   -5.0    1.1  306.0
    1  7 11 29  0    0.0   -4.1    1.1  298.7
    2  7 11 29  3    0.0   -4.2    0.0  296.0
    3  7 11 29  6    0.0   -3.1   -1.8  294.0
    4  7 11 29  9    0.0   -2.8   -1.4  292.5
    5  7 11 29 12    0.0   -2.7   -2.4  300.9
    6  7 11 29 15    0.0   -3.7   -1.6  306.8
    7  7 11 29 18    0.0   -4.8   -2.4  310.0
    8  7 11 29 21    0.0   -6.2   -1.9  308.2
    9  7 11 30  0    0.0   -5.0   -1.3  300.5
   10  7 11 30  3    0.0   -3.9   -2.4  296.4
   11  7 11 30  6    0.0   -3.8   -2.2  293.1
   12  7 11 30  9    0.0   -3.2   -1.4  291.2
   13  7 11 30 12    0.0   -4.3   -1.8  300.1
   14  7 11 30 15    0.0   -4.7   -1.9  307.8
   15  7 11 30 18    0.0   -5.8   -1.9  310.5
   16  7 11 30 21    0.0   -6.9   -1.9  308.8
    1  7 12  1  0    0.0   -5.4   -1.8  301.2
    2  7 12  1  3    0.0   -4.1   -2.1  297.5
    3  7 12  1  6    0.0   -5.1   -1.4  294.9
    4  7 12  1  9    0.0   -4.0   -1.1  293.5
    5  7 12  1 12    0.0   -4.1   -1.4  301.1
    6  7 12  1 15    0.0   -2.7   -1.4  308.1
    7  7 12  1 18    0.0   -3.3    0.0  310.4
    8  7 12  1 21    0.0   -4.2    3.2  306.7
    9  7 12  2  0    1.0    1.4    6.4  296.6
   10  7 12  2  3    1.0   -2.6    4.5  294.1
   11  7 12  2  6    2.0    1.0    5.9  293.4
   12  7 12  2  9    0.0    1.1    5.0  292.8
   13  7 12  2 12    0.0    1.9    4.8  296.4
   14  7 12  2 15    0.0    0.4    2.6  303.2
   15  7 12  2 18    0.0    1.1    3.0  306.4
   16  7 12  2 21    0.0   -0.5    2.6  305.5
   17  7 12  3  0    0.0   -2.7    1.8  298.5
   18  7 12  3  3    0.0   -2.2   -0.6  294.8
   19  7 12  3  6    0.0   -0.5   -2.7  293.6
   20  7 12  3  9    0.0    0.8   -2.1  291.0
   21  7 12  3 12    0.0    0.0   -1.5  301.7
   22  7 12  3 15    0.0   -2.7   -2.1  306.9
   23  7 12  3 18    0.0   -2.9   -3.0  309.2
   24  7 12  3 21    0.0   -3.2   -2.6  308.0
   25  7 12  4  0    0.0   -2.8   -2.1  300.4
   26  7 12  4  3    0.0   -0.8   -3.1  298.0
   27  7 12  4  6    0.0   -0.9   -2.0  295.6
   28  7 12  4  9    0.0   -1.9   -1.2  295.4
   29  7 12  4 12    0.0   -0.7    0.1  300.4
   30  7 12  4 15    2.4   -1.2    0.2  297.2
   31  7 12  4 18    3.9   -1.6    0.9  298.5
   32  7 12  4 21    2.0    0.2    5.2  299.1
   33  7 12  5  0    2.0   -0.4    2.9  295.3
   34  7 12  5  3    0.0   -0.8    5.2  293.6
   35  7 12  5  6    0.0    0.0    5.9  291.6
   36  7 12  5  9    0.0    0.0    5.9  290.1
   37  7 12  5 12    0.0   -2.4    6.6  292.7
   38  7 12  5 15    0.0   -3.9    5.0  296.4
   39  7 12  5 18    0.0   -4.5    2.9  299.0
   40  7 12  5 21    0.0   -3.4    2.5  298.5
   41  7 12  6  0    0.0   -2.9    2.1  292.0
   42  7 12  6  3    0.0   -2.8    0.6  289.0
   43  7 12  6  6    0.0   -1.9   -2.0  287.1
   44  7 12  6  9    0.0   -2.1   -1.8  286.1
   45  7 12  6 12    0.0   -1.6   -2.9  295.7
   46  7 12  6 15    0.0   -0.6   -3.4  301.8
   47  7 12  6 18    0.0   -0.9   -3.7  305.5
   48  7 12  6 21    0.0   -0.9   -3.5  304.5
   49  7 12  7  0    0.0   -2.8   -2.6  296.2
   50  7 12  7  3    0.0   -1.4   -3.6  293.2
   51  7 12  7  6    0.0   -0.4   -2.6  290.4
   52  7 12  7  9    0.0    0.6    0.2  287.1
   53  7 12  7 12    0.0    0.2    2.1  297.3
   54  7 12  7 15    0.0    3.4    0.9  303.0
   55  7 12  7 18    0.0    4.4    2.7  306.4
   56  7 12  7 21    0.0    1.0    2.5  305.4
    1  7 12  8  0    0.0   -1.6    0.8  294.6
    2  7 12  8  3    0.0   -1.4   -1.3  291.6
    3  7 12  8  6    0.0   -0.2   -2.6  292.0
    4  7 12  8  9    0.0    1.0   -2.7  292.0
    5  7 12  8 12    0.0    3.1   -4.4  300.8
    6  7 12  8 15    0.0    3.6   -2.4  307.2
    7  7 12  8 18    0.0    2.6    2.1  306.9
    8  7 12  8 21    0.0    1.3    6.7  305.5
    9  7 12  9  0    0.0   -3.2    6.0  299.1
   10  7 12  9  3    0.0   -4.4    2.2  296.8
   11  7 12  9  6    0.0   -3.6    0.8  291.8
   12  7 12  9  9    0.0   -3.2   -0.8  290.4
   13  7 12  9 12    0.0   -3.6   -3.2  299.2
   14  7 12  9 15    0.0   -1.1   -5.2  307.2
   15  7 12  9 18    0.0    0.1   -6.6  310.2
   16  7 12  9 21    0.0   -0.8   -7.9  309.3
   17  7 12 10  0    0.0   -0.4   -6.3  302.5
   18  7 12 10  3    0.0   -0.9   -5.4  300.0
   19  7 12 10  6    0.0   -0.8   -4.9  298.6
   20  7 12 10  9    0.0   -0.6   -3.1  296.9
   21  7 12 10 12    2.0    1.5   -2.4  299.6
   22  7 12 10 15   10.7   -1.9    9.8  292.1
   23  7 12 10 18   11.8   -1.1    5.6  292.8
   24  7 12 10 21    0.0   -1.8    5.1  297.2
   25  7 12 11  0    0.0   -1.5    5.5  294.6
   26  7 12 11  3    0.0   -1.2    4.9  290.6
   27  7 12 11  6    0.0   -1.3    2.8  287.7
   28  7 12 11  9    0.0   -1.5    2.8  285.7
   29  7 12 11 12    0.0   -2.6    2.9  294.0
   30  7 12 11 15    0.0   -2.6    2.5  299.8
   31  7 12 11 18    0.0   -3.5    1.9  303.2
   32  7 12 11 21    0.0   -4.1    1.4  302.3
   33  7 12 12  0    0.0   -4.6    0.8  294.9
   34  7 12 12  3    0.0   -3.7   -0.8  292.0
   35  7 12 12  6    0.0   -3.2   -2.2  290.2
   36  7 12 12  9    0.0   -1.8   -2.2  288.4
   37  7 12 12 12    0.0   -1.2   -3.4  298.0
   38  7 12 12 15    0.0   -1.5   -3.4  304.4
   39  7 12 12 18    0.0   -2.9   -3.7  308.6
   40  7 12 12 21    0.0   -4.2   -3.8  307.4
   41  7 12 13  0    0.0   -4.1   -3.3  299.7
   42  7 12 13  3    0.0   -3.0   -4.1  296.1
   43  7 12 13  6    0.0   -2.1   -3.8  293.3
   44  7 12 13  9    0.0   -2.5   -3.3  292.0
   45  7 12 13 12    0.0   -2.1   -6.1  299.9
   46  7 12 13 15    0.0   -1.7   -5.9  306.5
   47  7 12 13 18    0.0   -2.1   -6.4  310.4
   48  7 12 13 21    0.0   -3.6   -6.5  309.6
   49  7 12 14  0    0.0   -2.6   -5.4  302.1
   50  7 12 14  3    0.0   -1.8   -4.9  298.5
   51  7 12 14  6    0.0   -3.0   -3.4  295.9
   52  7 12 14  9    0.0   -2.4   -2.8  294.9
   53  7 12 14 12    1.1   -1.4    0.1  295.3
   54  7 12 14 15    8.9   -1.7    3.1  293.1
   55  7 12 14 18   25.5    0.6    5.7  291.4
   56  7 12 14 21    1.1   -0.6    5.1  292.4
    1  7 12 15  0    1.1    1.1    2.4  292.9
    2  7 12 15  3    0.0    0.1    5.6  293.6
    3  7 12 15  6    0.0    0.4    4.8  291.7
    4  7 12 15  9    0.0    0.8    4.2  291.4
    5  7 12 15 12    0.0    0.0    5.1  293.0
    6  7 12 15 15    0.0   -0.9    4.5  298.9
    7  7 12 15 18    0.0   -1.4    4.5  302.7
    8  7 12 15 21    0.0   -2.9    3.9  300.3
    9  7 12 16  0    0.0   -3.1    3.0  296.5
   10  7 12 16  3    0.0   -2.1    3.1  295.1
   11  7 12 16  6    0.0   -2.6    2.6  292.6
   12  7 12 16  9    0.0   -3.8    1.8  290.4
   13  7 12 16 12    0.0   -4.1    1.6  295.2
   14  7 12 16 15    0.0   -3.6    1.9  300.4
   15  7 12 16 18    0.0   -3.4    2.2  302.1
   16  7 12 16 21    0.0   -3.4    0.2  299.7
   17  7 12 17  0    0.0   -3.9    0.8  294.6
   18  7 12 17  3    0.0   -3.0   -0.2  290.2
   19  7 12 17  6    0.0   -2.1   -1.1  287.9
   20  7 12 17  9    0.0   -2.4    0.0  286.8
   21  7 12 17 12    0.0   -2.6   -0.8  296.7
   22  7 12 17 15    0.0   -1.9   -0.9  302.9
   23  7 12 17 18    0.0   -2.4   -0.1  305.9
   24  7 12 17 21    0.0   -0.6   -1.2  305.1
   25  7 12 18  0    0.0   -0.9   -0.4  294.0
   26  7 12 18  3    0.0    0.4   -0.6  292.0
   27  7 12 18  6    0.0    0.6    0.2  289.1
   28  7 12 18  9    0.0    0.2    0.2  288.2
   29  7 12 18 12    0.0    0.1    0.2  300.6
   30  7 12 18 15    0.0    0.1    0.5  307.8
   31  7 12 18 18    0.0   -0.5    1.4  309.1
   32  7 12 18 21    0.0   -2.1    3.1  307.8
   33  7 12 19  0    0.0   -5.3    1.3  299.8
   34  7 12 19  3    0.0   -3.2   -1.6  295.8
   35  7 12 19  6    0.0   -1.3   -2.2  293.1
   36  7 12 19  9    0.0   -1.6    1.1  291.0
   37  7 12 19 12    0.0   -2.9    1.9  300.2
   38  7 12 19 15    0.0   -2.4    0.4  306.5
   39  7 12 19 18    0.0   -1.9    0.9  309.2
   40  7 12 19 21    0.0   -3.6    1.6  308.1
   41  7 12 20  0    0.0   -6.1    0.7  300.0
   42  7 12 20  3    0.0   -4.2   -1.9  296.5
   43  7 12 20  6    0.0   -2.5   -3.4  293.8
   44  7 12 20  9    0.0   -2.4   -2.8  292.6
   45  7 12 20 12    0.0   -2.6   -4.3  301.1
   46  7 12 20 15    0.0   -0.4   -3.6  307.8
   47  7 12 20 18    0.0   -1.5   -2.0  310.4
   48  7 12 20 21    0.0   -2.2   -1.8  309.9
   49  7 12 21  0    0.0   -4.4   -0.9  301.9
   50  7 12 21  3    0.0   -3.1   -3.2  298.2
   51  7 12 21  6    0.0   -2.2   -3.4  295.7
   52  7 12 21  9    0.0   -0.2   -3.0  293.6
   53  7 12 21 12    0.0    1.0   -4.0  302.9
   54  7 12 21 15    0.0    1.6   -2.5  309.8
   55  7 12 21 18    0.0   -1.0   -1.3  313.2
   56  7 12 21 21    0.0   -2.0   -0.8  312.0
    1  7 12 22  0    0.0   -4.0   -1.4  303.9
    2  7 12 22  3    0.0   -3.4   -2.1  300.6
    3  7 12 22  6    0.0   -1.0   -2.9  297.8
    4  7 12 22  9    0.0   -1.2    2.0  295.8
    5  7 12 22 12    0.0   -4.0    6.6  300.9
    6  7 12 22 15    0.0   -3.4    3.5  306.4
    7  7 12 22 18    0.0   -1.9    2.2  310.4
    8  7 12 22 21    0.0   -3.4    3.3  309.4
[truncated: 944,289 more chars]
